# Supplementary material for: A nonenzymatic dependency on inositol-requiring enzyme 1 controls cancer cell cycle progression and tumor growth
Source: PLoS Biol. 2025 Apr 10;23(4):e3003086. doi: 10.1371/journal.pbio.3003086 (PMC12080931; doi:10.1371/journal.pbio.3003086)
Supplement: S1 Data — (XLSX) [file pbio.3003086.s009.xlsx]

## Sheet: Figure 1
Figure 1
Fig 1B - Confluence (%) of AMO1 shIRE1 and shXBP1 clones in the presence of dox
	Time (h)	shIRE1 cl.1	shIRE1 cl.1	shIRE1 cl.1	shIRE1 cl.1	shIRE1 cl.1	shIRE1 cl.1	shIRE1 cl.1	shIRE1 cl.1	shIRE1 cl.1	shIRE1 cl.1	shIRE1 cl.1	shIRE1 cl.1	shIRE1 cl.1	shIRE1 cl.1	shIRE1 cl.1	shXBP1 cl.1	shXBP1 cl.1	shXBP1 cl.1	shXBP1 cl.1	shXBP1 cl.1	shXBP1 cl.1	shXBP1 cl.1	shXBP1 cl.1	shXBP1 cl.1	shXBP1 cl.1	shXBP1 cl.1	shXBP1 cl.1	shXBP1 cl.1	shXBP1 cl.1	shXBP1 cl.1	shIRE1 cl.3	shIRE1 cl.3	shIRE1 cl.3	shIRE1 cl.3	shIRE1 cl.3	shIRE1 cl.3	shIRE1 cl.3	shIRE1 cl.3	shIRE1 cl.3	shIRE1 cl.3	shIRE1 cl.3	shIRE1 cl.3	shIRE1 cl.3	shIRE1 cl.3	shIRE1 cl.3	shXBP1 cl.18	shXBP1 cl.18	shXBP1 cl.18
	0	4.58845	4.46086	4.53049	4.58893	4.65331	4.66111	4.73938	4.67845	4.81177	4.76114	4.66519	4.98418	4.63846	4.70781	4.78766	4.52842	4.41721	4.2287	4.46086	4.44712	4.5144	4.52883	4.59984	4.6196	4.69296	4.62851	4.69413	4.88195	4.63445	4.59487	5.95788	5.89523	5.84204	5.83948	5.89025	6.08684	6.13402	6.29525	6.23584	6.07102	6.22251	6.14583	6.19647	6.16131	6.18203	4.31732	4.34364	4.11541
	4	4.92388	4.83083	4.93997	5.02431	5.01734	5.04262	5.08869	5.07163	5.21987	5.13346	5.01236	5.37073	5.02742	5.04442	5.17573	4.86537	4.76017	4.57166	4.79174	4.82558	4.84313	4.86751	4.92961	5.0009	5.02473	4.95945	4.99931	5.13221	4.93182	4.88485	6.40811	6.35665	6.30505	6.33897	6.39554	6.58329	6.61907	6.74196	6.75046	6.58764	6.70286	6.63703	6.74873	6.72075	6.65948	4.69254	4.69406	4.48421
	8	5.26608	5.14078	5.25441	5.30725	5.32763	5.43359	5.48264	5.49534	5.64551	5.53948	5.41245	5.75984	5.47006	5.41031	5.55586	5.00587	4.86675	4.69026	4.96152	4.9779	5.16309	5.23852	5.29965	5.32825	5.37439	5.25786	5.34504	5.47656	5.25973	5.21013	6.90118	6.81193	6.78334	6.78541	6.90678	7.07974	7.13024	7.33539	7.25209	7.13203	7.19538	7.11041	7.2525	7.24566	7.18163	4.97106	4.98605	4.80852
	12	5.49576	5.46274	5.5926	5.61112	5.63543	5.84052	5.91553	5.86732	6.10335	5.99145	5.77116	6.20234	5.89371	5.83126	5.98993	5.2169	5.06265	4.86889	5.15515	5.153	5.55606	5.65415	5.65774	5.71383	5.79603	5.63598	5.74423	5.83444	5.62086	5.57478	7.42678	7.2858	7.18964	7.28034	7.34907	7.66813	7.68457	7.92392	7.88938	7.628	7.7868	7.74128	7.89629	7.7933	7.83136	5.33668	5.40023	5.16481
	16	5.82408	5.79866	5.92728	6.01279	5.97784	6.25525	6.39043	6.32771	6.60616	6.41986	6.1946	6.67316	6.28827	6.24606	6.36985	5.44775	5.32438	5.13069	5.47497	5.43939	5.97618	6.09154	6.09845	6.10556	6.22292	6.0914	6.14846	6.24648	6.02523	5.98019	7.94734	7.89373	7.76083	7.84345	7.93034	8.27483	8.3066	8.53773	8.46299	8.24637	8.39391	8.35357	8.54042	8.42562	8.45173	5.70375	5.75818	5.5877
	20	6.25117	6.22797	6.38497	6.41779	6.49612	6.72144	6.87106	6.81104	7.10772	6.96211	6.72656	7.17382	6.7814	6.73871	6.92121	5.81938	5.71031	5.50612	5.81054	5.80342	6.46317	6.59794	6.53204	6.56941	6.72884	6.51608	6.65409	6.72324	6.49501	6.4814	8.37077	8.37436	8.38127	8.52108	8.44993	8.80298	8.84864	9.19734	9.10802	8.86301	8.92822	8.89354	9.04958	8.9919	8.91709	6.12898	6.19267	5.94966
	24	6.75971	6.75343	6.92743	6.87873	7.03781	7.25098	7.42533	7.38513	7.66841	7.51167	7.24918	7.73362	7.38105	7.27163	7.45662	6.21608	6.08905	5.89612	6.24454	6.27128	6.97972	7.09957	7.11386	7.11083	7.26259	7.0336	7.17341	7.21396	7.00445	6.95554	9.03259	9.08378	9.06222	9.22787	9.2164	9.45354	9.5479	9.7572	9.74027	9.46003	9.6178	9.6598	9.80652	9.64951	9.72066	6.67952	6.65479	6.4602
	28	7.31032	7.30044	7.45441	7.50207	7.64071	7.83592	8.05047	7.98277	8.23967	8.11491	7.82141	8.40966	8.00315	7.92834	8.09274	6.75294	6.56734	6.41682	6.7423	6.78313	7.56472	7.66046	7.63221	7.69618	7.74087	7.59899	7.72595	7.78611	7.59311	7.52583	9.86295	9.89328	9.74456	9.88575	10.061	10.2737	10.3672	10.5851	10.5478	10.2756	10.5372	10.4601	10.6262	10.4641	10.5452	7.17624	7.2029	6.98801
	32	7.96488	7.96702	8.09502	8.17646	8.29962	8.4737	8.66932	8.66435	9.36996	8.82129	8.47673	9.11465	8.68825	8.59506	8.80312	7.32558	7.17949	7.04582	7.33891	7.4263	8.17867	8.30467	8.24754	8.169	8.43197	8.20996	8.39958	8.38424	8.19525	8.16064	10.7877	10.7686	10.5954	10.7149	10.8559	11.0823	11.1482	11.4159	11.3896	11.1442	11.4072	11.3015	11.468	11.3781	11.4601	7.74418	7.79585	7.55519
	36	8.69916	8.74075	8.82591	8.91026	9.01926	9.21281	9.39987	9.38875	10.6242	9.57062	9.15976	9.75133	9.49416	9.34198	9.5222	7.96316	7.83398	7.68257	8.02864	8.02836	8.69999	8.83717	8.83448	8.86252	9.06975	8.75615	9.03328	9.06699	8.7891	8.86391	11.6916	11.6394	11.4409	11.6381	11.7163	11.9981	12.0922	12.3465	12.3257	12.0562	12.4242	12.2533	12.4921	12.327	12.3648	8.34867	8.41629	8.21397
	40	9.32906	9.56123	9.55867	9.63652	9.79719	9.83525	10.059	10.0485	11.2984	10.339	9.80286	10.5359	10.1176	10.0399	10.2411	8.67091	8.54194	8.36456	8.77141	8.7587	9.40118	9.51232	9.55881	9.60993	9.84534	9.45057	9.74159	9.64606	9.60157	9.60281	12.6708	12.6218	12.4343	12.5226	12.6933	12.8814	13.0832	13.3796	13.3185	13.0192	13.4185	13.2569	13.4324	13.3583	13.3994	9.05753	9.10954	8.82757
	44	10.1547	10.2052	10.3369	10.344	10.5561	10.6593	10.9314	10.8294	12.0098	11.0349	10.573	11.3793	10.9768	10.8131	11.0737	9.44898	9.17254	9.08868	9.36367	9.34468	10.1111	10.2818	10.3213	10.3691	10.5521	10.2492	10.3343	10.3604	10.2284	10.1846	13.7143	13.6776	13.4377	13.5125	13.7412	13.9918	14.1438	14.3584	14.28	14.0853	14.5169	14.2904	14.4877	14.3888	14.4353	9.77163	9.6799	9.45934
	48	11.1023	11.0297	11.1022	11.1651	11.4655	11.5118	11.8327	11.7533	13.0492	11.9782	11.455	12.3552	11.918	11.7564	12.0306	10.0575	9.96988	9.73067	10.1677	10.2197	10.9447	11.0396	11.1629	11.1805	11.419	11.0502	11.1444	11.1278	11.0188	10.9617	14.7635	14.7649	14.5252	14.5379	14.7789	15.06	15.2016	15.479	15.4094	15.1438	15.6389	15.3562	15.6808	15.5804	15.59	10.4116	10.4606	10.1607
	52	11.949	12.0027	12.019	12.1003	12.334	12.4426	12.7338	12.6621	13.7889	12.9439	12.3774	13.318	12.8216	12.734	12.9812	10.8582	10.7404	10.5194	11.007	11.0262	11.7226	11.904	11.9329	12.0219	12.2324	11.8516	11.9822	11.9069	11.8354	11.7851	15.949	15.8793	15.6104	15.6727	15.934	16.1832	16.358	16.6562	16.5671	16.3281	16.8785	16.5249	16.7797	16.7285	16.8005	11.1931	11.2957	11.0214
	56	12.8967	13.0043	13.0038	13.0339	13.3383	13.3859	13.7139	13.6719	14.7379	13.9449	13.2973	14.342	13.8952	13.6799	13.9318	11.7653	11.6204	11.3567	11.862	11.8548	12.5893	12.7803	12.8051	12.8852	13.0746	12.7385	12.8302	12.7259	12.6988	12.6358	17.042	17.0768	16.7447	16.8028	17.0648	17.3447	17.4892	17.824	17.7215	17.4431	18.0843	17.7845	17.883	17.9204	18.005	12.0617	12.1536	11.9024
	60	13.9127	14.0143	14.0091	14.0788	14.4168	14.4227	14.7816	14.736	15.7732	14.9599	14.3545	15.3961	14.9483	14.7721	15.1091	12.6313	12.4308	12.2392	12.7505	12.7493	13.462	13.6028	13.6661	13.8047	14.0035	13.6544	13.7266	13.6302	13.6177	13.5323	18.2583	18.2468	17.9428	17.9496	18.2343	18.4695	18.6381	18.9672	18.8561	18.582	19.2264	18.9072	19.1056	19.0706	19.1213	12.9616	13.0363	12.7922
	64	14.993	15.0309	15.1743	15.2155	15.5411	15.4659	15.8057	15.812	16.8979	16.0989	15.4023	16.5631	16.0692	15.8857	16.2121	13.539	13.42	13.1846	13.7102	13.6618	14.3789	14.5394	14.606	14.7323	14.9303	14.5836	14.6361	14.503	14.5597	14.4515	19.391	19.3273	19.0296	19.03	19.3149	19.5989	19.7428	20.0383	20.0213	19.7128	20.3579	20.0546	20.3182	20.2483	20.2545	13.8924	13.9726	13.7029
	68	16.128	16.1684	16.2694	16.3075	16.6268	16.621	16.9664	16.955	18.0002	17.2287	16.6024	17.759	17.2636	17.0675	17.3813	14.482	14.3579	14.1646	14.6541	14.6476	15.3207	15.5031	15.5394	15.7109	15.8925	15.6011	15.5719	15.4701	15.4886	15.4638	20.5025	20.3986	20.0922	20.1248	20.348	20.7451	20.8268	21.1606	21.0705	20.798	21.5475	21.1963	21.4322	21.3704	21.3285	14.839	14.9512	14.6593
	72	17.2897	17.3768	17.3528	17.4365	17.7824	17.7027	18.0263	18.0494	19.0784	18.334	17.7143	18.8486	18.3648	18.1765	18.5491	15.472	15.3493	15.1398	15.6099	15.5994	16.2903	17.4726	16.5403	16.6982	16.8427	16.5653	16.5682	16.4866	16.4576	16.4554	21.5274	21.4342	21.1036	21.2079	21.3928	21.8238	21.9461	22.1844	22.1244	21.7636	22.7508	22.2618	22.5343	22.4552	22.3464	15.7829	15.9407	15.6562
	76	18.4177	18.4461	18.497	18.5174	18.9279	18.8297	19.1537	19.1385	20.1489	19.4775	18.8751	20.0703	19.546	19.3573	19.7095	16.5064	16.3514	16.1342	16.6382	16.6182	17.3108	18.4305	17.4975	17.6483	17.8848	17.5972	17.5426	17.5037	17.4441	17.4782	22.5995	22.4777	22.1136	22.2198	22.4402	22.8388	22.8139	23.2033	23.0866	22.7422	23.8138	23.279	23.5472	23.4962	23.3726	16.7628	16.8905	16.5543
	80	19.4672	19.5327	19.5227	19.5458	19.906	19.9304	20.2447	20.1946	21.1145	20.5285	20.0298	21.1882	20.6939	20.4947	20.8171	17.4668	17.2976	17.0632	17.6228	17.5841	18.2637	19.2878	18.4497	18.6354	18.7879	18.6079	18.5083	18.4812	18.435	18.4329	23.5969	23.4844	23.1993	23.26	23.3798	23.9031	23.736	24.1433	25.1208	23.6803	24.8391	24.2568	24.5563	24.4933	24.3938	17.704	17.8144	17.478
	84	20.5294	20.587	20.6761	20.5755	20.9693	21.0165	21.2961	21.2193	22.1871	21.4774	21.1713	22.2785	21.8737	21.627	22.0262	18.4467	18.2812	18.0023	18.5846	18.5636	19.2113	20.1927	19.4043	19.5699	19.758	19.6483	19.4304	19.4629	19.4437	19.5524	24.6503	24.4968	24.2246	24.2507	24.4083	24.9046	24.7115	25.1306	26.0822	24.5968	25.8448	25.282	25.555	25.4817	25.3452	18.6355	18.7714	18.424
	88	21.5125	21.6516	21.6733	21.666	21.9965	22.0665	22.3055	22.2023	23.0828	22.5484	22.2974	23.3382	22.9606	22.717	23.0781	19.4316	19.3032	18.9238	19.5202	19.5132	20.1316	21.0882	20.3148	20.4451	20.6543	20.6306	20.4527	20.4998	20.4165	20.5124	25.7109	25.4984	25.1365	25.2385	25.3242	25.819	25.6264	26.0255	26.8939	25.5717	26.7605	26.2032	26.5436	26.4398	26.3252	19.531	19.7109	19.3519
	92	22.579	22.648	22.7295	22.7495	23.0183	23.0047	23.2919	23.1779	24.0504	23.4589	23.4526	24.3173	23.9674	23.7905	24.0288	20.3166	20.2003	19.8757	20.4981	20.4324	21.0502	21.9114	21.1891	21.364	21.5849	21.6461	21.4488	21.4605	21.3464	21.5522	26.6868	26.3515	26.0276	26.2003	26.2238	26.766	26.5463	26.9928	27.731	26.5148	27.6209	27.1497	27.4747	27.4155	27.2662	20.4625	20.5637	20.2657
	96	23.6134	23.7276	23.7168	23.7251	24.0664	24.0423	24.2223	24.0993	24.9806	24.4099	24.4625	25.2844	24.9326	24.7359	25.0742	21.3042	21.0948	20.7867	21.369	21.3433	22.0163	22.7592	22.1306	22.2702	22.5772	22.6134	22.3825	22.4299	22.3241	22.5249	27.5997	27.2575	26.9971	27.0561	27.1108	27.5632	27.4204	27.8926	28.5423	27.3321	28.4901	28.0801	28.3184	28.2752	28.1562	21.2574	21.438	21.1693
	100	24.6292	24.7917	24.7263	24.7097	24.963	24.9593	25.1654	25.0205	25.9198	25.3751	25.425	26.2937	25.9814	25.7408	26.0248	22.2408	21.9806	21.7411	22.3017	22.3084	22.8738	23.7213	23.0187	23.165	23.4688	23.5677	23.28	23.34	23.2261	23.4227	28.5357	28.1078	27.8713	27.9469	27.9837	28.3732	28.2158	28.7248	29.2666	28.1948	29.3415	28.9534	29.1694	29.1921	28.9822	22.1259	22.3122	22.0015
	104	25.5985	25.7436	25.6503	25.678	25.9228	25.8507	26.1611	25.9819	26.83	26.34	26.3482	27.2035	26.9056	26.6273	27.0058	23.0851	22.8544	22.6414	23.1955	23.2489	23.7675	24.5317	23.9078	23.9425	24.332	24.4509	24.183	24.2495	24.0678	24.4096	29.3872	28.9567	28.728	28.791	28.7514	29.136	29.0002	29.4632	30.1843	28.9811	30.1669	29.6718	30.038	29.9237	29.7899	22.9645	23.1039	22.7597
	108	26.5639	26.7235	26.5744	26.6535	26.9196	26.7681	27.0361	26.9315	27.72	27.219	27.278	28.1034	27.831	27.5524	27.9674	24.027	23.7129	23.5162	24.0814	24.1776	24.6353	25.3887	24.7495	24.8025	25.2443	25.2769	25.0097	25.0888	24.928	25.4045	30.2114	29.7604	29.4672	29.5054	29.5234	29.8631	29.7074	30.1702	30.695	29.6631	30.8716	30.3886	30.7401	30.6954	30.5608	23.6939	23.9168	23.6053
	112	27.501	27.6502	27.5079	27.5099	27.8063	27.5915	27.9484	27.7451	28.5287	28.0701	28.1305	28.9297	28.7383	28.4481	28.818	24.8977	24.6521	24.4133	24.9744	25.1084	25.4611	26.1059	25.5306	25.5947	26.1222	26.1724	25.8383	25.9595	25.7347	26.288	30.8434	30.4343	30.198	30.1913	30.2165	30.4842	30.4092	30.8023	31.3351	30.3745	31.5307	31.1475	31.3991	31.3509	31.2371	24.4836	24.6557	24.349
	116	28.4701	28.548	28.4188	28.399	28.6831	28.4662	28.7508	28.6111	29.2965	28.9035	29.0023	29.7457	29.5702	29.2501	29.655	25.7583	25.4782	25.347	25.8516	26.0241	26.297	26.8767	26.3344	26.4371	26.9987	26.959	26.6529	26.7918	26.5379	27.1712	31.5336	31.0508	30.8189	30.8593	30.8777	31.0745	31.0304	31.4019	31.8849	30.9685	32.1253	31.8019	31.9958	31.9377	31.8253	25.234	25.4685	25.1142
	120	29.2865	29.3495	29.2556	29.187	29.5185	29.193	29.4819	29.3448	30.018	29.654	29.7566	30.4859	30.351	30.0275	30.3755	26.5709	26.2722	26.1646	26.6901	26.8677	27.1041	27.7332	27.0987	27.2343	27.7778	27.7184	27.4108	27.5486	27.3421	28.0191	32.0446	31.7205	31.4123	31.4317	31.4532	31.5545	31.4949	31.9342	32.3243	31.475	32.6918	32.3315	32.5374	32.4862	32.3324	25.9457	26.1625	25.8511
	124	30.0771	30.1676	30.0145	29.9647	30.3074	29.9749	30.1889	30.0126	30.6862	30.3091	30.4917	31.215	31.0975	30.7715	31.0975	27.3767	27.0626	27.0512	27.5828	27.7535	27.9184	28.4479	27.8749	27.9915	28.5842	28.4773	28.168	28.3222	28.0938	28.7818	32.6071	32.3024	32.0074	32.0692	31.9251	32.0565	31.9435	32.3151	32.8001	31.8826	33.2608	32.8325	33.0172	32.9936	32.8216	26.5964	26.8855	26.5367
	128	30.878	30.9177	30.7569	30.7246	30.9908	30.5749	30.8534	30.6595	31.3906	30.9743	31.1334	31.8222	31.7921	31.4748	31.7756	28.1387	27.7654	27.8387	28.3304	28.5377	28.609	29.0751	28.5667	28.723	29.3479	29.2243	28.9121	29.0825	28.8004	29.584	32.9969	32.8357	32.4302	32.4614	32.4715	32.4239	32.3571	32.6683	33.1985	32.2945	33.7647	33.217	33.4601	33.3335	33.2207	27.2591	27.5617	27.2077
	132	31.6239	31.6187	31.4615	31.385	31.6759	31.1968	31.4222	31.2383	31.8056	31.5246	31.7232	32.4079	32.3737	32.0699	32.3578	28.8917	28.4937	28.5772	29.1354	29.3204	29.3218	29.7711	29.2324	29.3749	30.0263	29.9686	29.6133	29.7573	29.456	30.3124	33.4766	33.2322	32.8958	32.9373	32.8842	32.6841	32.7934	33.0742	33.5783	32.7336	34.1121	33.531	33.8175	33.8093	33.5221	27.8923	28.2088	27.8685
	136	32.3232	32.2926	32.1193	32.0134	32.3962	31.7706	31.9466	31.7733	32.3021	31.9412	32.3196	32.9149	32.8823	32.5451	32.9436	29.4977	29.1544	29.3438	29.7821	30.3807	29.9628	30.3296	29.874	30.0097	30.6892	30.5856	30.2287	30.4009	30.1347	31.029	33.7881	33.5578	33.1946	33.2748	33.2562	32.8983	33.0652	33.3541	33.8233	33.0457	34.4127	33.8452	34.1084	33.9875	33.8075	28.5219	28.7915	28.4256
	140	32.9336	32.8586	32.6806	32.547	32.8217	32.2887	32.3928	32.1947	32.8057	32.4472	32.8405	33.3336	33.3878	32.9877	33.3084	30.1471	29.8098	30.0177	30.4317	31.0509	30.5601	30.8861	30.435	30.5154	31.2657	31.193	30.8444	31.0055	30.6871	31.6439	34.148	33.8419	33.5703	33.522	33.4809	33.0479	33.2525	33.5499	34.148	33.2225	34.702	34.0967	34.3609	34.2489	34.0396	29.0536	29.3876	29.0239
	144	33.4374	33.3552	33.1934	33.0145	33.2907	32.7126	32.7962	32.6021	33.092	32.7953	33.2598	33.6554	33.7564	33.3797	33.6675	30.8167	30.4319	30.6534	31.0495	31.604	31.1255	31.4157	30.9761	31.0827	31.7571	31.7626	31.3585	31.5932	31.2587	32.2136	34.3633	34.1016	33.7756	33.7675	33.7034	33.1215	33.523	33.7506	34.1752	33.4475	34.9366	34.2169	34.5451	34.3802	34.194	29.5319	29.8678	29.4769
	148	33.8738	33.7971	33.6641	33.4039	33.6836	33.1	33.1526	32.8723	33.3086	32.9666	33.5806	34.049	34.0595	33.7172	34.0402	31.3368	31.0394	31.2677	31.601	32.1985	31.5684	31.8699	31.3503	31.5801	32.2543	32.2161	31.8713	32.1229	31.7355	32.795	34.5308	34.3401	33.9707	33.8243	33.7822	33.2134	33.6127	33.8481	34.3405	33.5453	35.0619	34.3791	34.8004	34.5156	34.3376	30.0101	30.3584	30.0083
	152	34.2288	34.1156	33.9439	33.7176	33.9848	33.3541	33.4185	33.1563	33.4626	33.1712	33.9833	34.315	34.429	34.0132	34.1805	31.8324	31.5321	31.7951		32.8467	31.9909	32.2257	31.7964	32.0127	32.6993	32.6277	32.2366	32.5692	32.1982	33.2885	34.7281	34.3878	34.0749	33.9744	33.9261	33.3073	33.6782	33.953	34.5216	33.5707	35.1829	34.632	34.9064	34.7356	34.5414	30.4442	30.8459	30.4413
	156	34.569	34.3474	34.2619	33.8565	34.2305	33.591	33.6132	33.4218	33.778	33.2489	34.2733	34.4737	34.6241	34.1258	34.3785	32.279	31.9584	32.3001	32.6252	33.2645	32.428	32.564	32.171	32.3896	33.0943	32.9887	32.6744	32.9193	32.6035	33.6657	34.8197	34.4644	34.2136	34.1121	34.0161	33.2885	33.7922	33.9462	34.5034	33.6949	35.2544	34.7564	34.9524	34.9388	34.6471	30.7877	31.1533	30.8256
	160	34.7652	34.537	34.4516	33.9497	34.3281	33.6304	33.6953	33.3967	33.8495	33.2661	34.5033	34.6555	34.7707	34.2602	34.5409	32.6948	32.2477	32.6836	33.0528	33.6168	32.6884	32.8739	32.463	32.6777	33.1959	33.2389	33.0659	33.2649	32.981	33.9729	34.8059	34.5234	34.2563	34.0794	33.9999	33.3671	33.8909	33.9897	34.4943	33.8623	35.3668	34.9118	35.0962	35.0776	34.8357	31.1223	31.5469	31.1604
Fig 1C - In vivo tumor growth (tumor volume in mm3) of AMO1 shIRE1 and shXBP1 in the presence of Dox
				Day	Tumor volume				Day	Tumor volume
	groupName	ID	animalCode	x	y_orig		Overlay fit	groupName	x	yPred
	IRE1_suc	900_Grafted_Tumors_Data	900	0	118			IRE1_suc	0	71.9119
	IRE1_suc	900_Grafted_Tumors_Data	900	3	301			IRE1_suc	1	83.5577
	IRE1_suc	900_Grafted_Tumors_Data	900	6	375			IRE1_suc	2	97.8073
	IRE1_suc	900_Grafted_Tumors_Data	900	8	818			IRE1_suc	3	116.186
	IRE1_suc	900_Grafted_Tumors_Data	900	10	1046			IRE1_suc	4	140.845
	IRE1_suc	900_Grafted_Tumors_Data	900	13	1474			IRE1_suc	5	173.921
	IRE1_suc	900_Grafted_Tumors_Data	900	16	2116			IRE1_suc	6	217.977
	IRE1_suc	901_Grafted_Tumors_Data	901	0	94			IRE1_suc	7	275.944
	IRE1_suc	901_Grafted_Tumors_Data	901	3	16			IRE1_suc	8	349.46
	IRE1_suc	901_Grafted_Tumors_Data	901	6	222			IRE1_suc	9	438.128
	IRE1_suc	901_Grafted_Tumors_Data	901	8	338			IRE1_suc	10	538.983
	IRE1_suc	901_Grafted_Tumors_Data	901	10	896			IRE1_suc	11	646.11
	IRE1_suc	901_Grafted_Tumors_Data	901	13	596			IRE1_suc	12	754.162
	IRE1_suc	901_Grafted_Tumors_Data	901	16	1110			IRE1_suc	13	857.807
	IRE1_suc	901_Grafted_Tumors_Data	901	19	1924			IRE1_suc	14	952.601
	IRE1_suc	901_Grafted_Tumors_Data	901	22	2132			IRE1_suc	15	1039.49
	IRE1_suc	902_Grafted_Tumors_Data	902	0	60			IRE1_suc	16	1123.07
	IRE1_suc	902_Grafted_Tumors_Data	902	3	110			IRE1_suc	17	1209.85
	IRE1_suc	902_Grafted_Tumors_Data	902	6	216			IRE1_suc	18	1306.26
	IRE1_suc	902_Grafted_Tumors_Data	902	8	545			IRE1_suc	19	1420.06
	IRE1_suc	902_Grafted_Tumors_Data	902	10	799			IRE1_suc	20	1560.2
	IRE1_suc	902_Grafted_Tumors_Data	902	13	1336			IRE1_suc	21	1732.33
	IRE1_suc	902_Grafted_Tumors_Data	902	16	2419			IRE1_suc	22	1941.99
	IRE1_suc	903_Grafted_Tumors_Data	903	0	73			IRE1_suc	23	2195.38
	IRE1_suc	903_Grafted_Tumors_Data	903	3	81			IRE1_suc	24	2497.32
	IRE1_suc	903_Grafted_Tumors_Data	903	6	263			IRE_dox	0	48.379
	IRE1_suc	903_Grafted_Tumors_Data	903	8	263			IRE_dox	1	66.5578
	IRE1_suc	903_Grafted_Tumors_Data	903	10	307			IRE_dox	2	84.9434
	IRE1_suc	903_Grafted_Tumors_Data	903	13	618			IRE_dox	3	93.2901
	IRE1_suc	903_Grafted_Tumors_Data	903	16	845			IRE_dox	4	83.5515
	IRE1_suc	903_Grafted_Tumors_Data	903	19	941			IRE_dox	5	62.9675
	IRE1_suc	903_Grafted_Tumors_Data	903	22	2075			IRE_dox	6	42.0925
	IRE1_suc	904_Grafted_Tumors_Data	904	0	96			IRE_dox	7	26.4353
	IRE1_suc	904_Grafted_Tumors_Data	904	3	146			IRE_dox	8	16.8407
	IRE1_suc	904_Grafted_Tumors_Data	904	6	231			IRE_dox	9	11.6861
	IRE1_suc	904_Grafted_Tumors_Data	904	8	403			IRE_dox	10	9.10327
	IRE1_suc	904_Grafted_Tumors_Data	904	10	677			IRE_dox	11	8.03516
	IRE1_suc	904_Grafted_Tumors_Data	904	13	1397			IRE_dox	14	8.10873
	IRE1_suc	904_Grafted_Tumors_Data	904	16	2009			IRE_dox	15	8.27472
	IRE1_suc	905_Grafted_Tumors_Data	905	0	51			IRE_dox	16	8.3031
	IRE1_suc	905_Grafted_Tumors_Data	905	3	104			IRE_dox	17	8.1422
	IRE1_suc	905_Grafted_Tumors_Data	905	6	212			IRE_dox	22	8.00542
	IRE1_suc	905_Grafted_Tumors_Data	905	8	232			IRE_dox	23	8.14603
	IRE1_suc	905_Grafted_Tumors_Data	905	10	458			IRE_dox	24	8.18805
	IRE1_suc	905_Grafted_Tumors_Data	905	13	555			IRE_dox	25	8.08546
	IRE1_suc	905_Grafted_Tumors_Data	905	16	1078			XBP1_suc	0	62.4551
	IRE1_suc	905_Grafted_Tumors_Data	905	19	687			XBP1_suc	1	85.0372
	IRE1_suc	905_Grafted_Tumors_Data	905	22	1230			XBP1_suc	2	115.143
	IRE1_suc	905_Grafted_Tumors_Data	905	24	1221			XBP1_suc	3	154.186
	IRE1_suc	905_Grafted_Tumors_Data	905	26	2178			XBP1_suc	4	203.242
	IRE1_suc	906_Grafted_Tumors_Data	906	0	74			XBP1_suc	5	263.47
	IRE1_suc	906_Grafted_Tumors_Data	906	3	62			XBP1_suc	6	335.874
	IRE1_suc	906_Grafted_Tumors_Data	906	6	130			XBP1_suc	7	421.216
	IRE1_suc	906_Grafted_Tumors_Data	906	8	320			XBP1_suc	8	520.67
	IRE1_suc	906_Grafted_Tumors_Data	906	10	596			XBP1_suc	9	635.703
	IRE1_suc	906_Grafted_Tumors_Data	906	13	926			XBP1_suc	10	767.423
	IRE1_suc	906_Grafted_Tumors_Data	906	16	1211			XBP1_suc	11	916.444
	IRE1_suc	906_Grafted_Tumors_Data	906	19	1355			XBP1_suc	12	1081.69
	IRE1_suc	906_Grafted_Tumors_Data	906	22	2225			XBP1_suc	13	1260.45
	IRE1_suc	907_Grafted_Tumors_Data	907	0	45			XBP1_suc	14	1448.84
	IRE1_suc	907_Grafted_Tumors_Data	907	3	92			XBP1_suc	15	1643.78
	IRE1_suc	907_Grafted_Tumors_Data	907	6	136			XBP1_suc	16	1842.5
	IRE1_suc	907_Grafted_Tumors_Data	907	8	131			XBP1_suc	17	2042.97
	IRE1_suc	907_Grafted_Tumors_Data	907	10	302			XBP1_suc	18	2246.61
	IRE1_suc	907_Grafted_Tumors_Data	907	13	655			XBP1_suc	19	2457.36
	IRE1_suc	907_Grafted_Tumors_Data	907	16	724			XBP1_dox	0	66.1467
	IRE1_suc	907_Grafted_Tumors_Data	907	19	785			XBP1_dox	1	83.6302
	IRE1_suc	907_Grafted_Tumors_Data	907	22	1736			XBP1_dox	2	105.499
	IRE1_suc	907_Grafted_Tumors_Data	907	24	2547			XBP1_dox	3	132.494
	IRE1_suc	908_Grafted_Tumors_Data	908	0	89			XBP1_dox	4	165.331
	IRE1_suc	908_Grafted_Tumors_Data	908	3	166			XBP1_dox	5	204.805
	IRE1_suc	908_Grafted_Tumors_Data	908	6	223			XBP1_dox	6	251.706
	IRE1_suc	908_Grafted_Tumors_Data	908	8	368			XBP1_dox	7	306.716
	IRE1_suc	908_Grafted_Tumors_Data	908	10	391			XBP1_dox	8	370.296
	IRE1_suc	908_Grafted_Tumors_Data	908	13	611			XBP1_dox	9	442.551
	IRE1_suc	908_Grafted_Tumors_Data	908	16	835			XBP1_dox	10	522.961
	IRE1_suc	908_Grafted_Tumors_Data	908	19	948			XBP1_dox	11	610.404
	IRE1_suc	908_Grafted_Tumors_Data	908	22	1612			XBP1_dox	12	703.635
	IRE1_suc	908_Grafted_Tumors_Data	908	24	1840			XBP1_dox	13	801.114
	IRE1_suc	908_Grafted_Tumors_Data	908	26	2643			XBP1_dox	14	901.412
	IRE1_suc	909_Grafted_Tumors_Data	909	0	96			XBP1_dox	15	1005.12
	IRE1_suc	909_Grafted_Tumors_Data	909	3	220			XBP1_dox	16	1114.25
	IRE1_suc	909_Grafted_Tumors_Data	909	6	353			XBP1_dox	17	1231.87
	IRE1_suc	909_Grafted_Tumors_Data	909	8	425			XBP1_dox	18	1361.59
	IRE1_suc	909_Grafted_Tumors_Data	909	10	678			XBP1_dox	19	1508.13
	IRE1_suc	909_Grafted_Tumors_Data	909	13	1026			XBP1_dox	20	1676.9
	IRE1_suc	909_Grafted_Tumors_Data	909	16	880			XBP1_dox	21	1870.85
	IRE1_suc	909_Grafted_Tumors_Data	909	19	823			XBP1_dox	22	2092.04
	IRE1_suc	909_Grafted_Tumors_Data	909	22	1453
	IRE1_suc	909_Grafted_Tumors_Data	909	24	2111
	IRE_dox	910_Grafted_Tumors_Data	910	0	73
	IRE_dox	910_Grafted_Tumors_Data	910	3	154
	IRE_dox	910_Grafted_Tumors_Data	910	6	8
	IRE_dox	910_Grafted_Tumors_Data	910	8	8
	IRE_dox	910_Grafted_Tumors_Data	910	10	8
	IRE_dox	910_Grafted_Tumors_Data	910	13	8
	IRE_dox	910_Grafted_Tumors_Data	910	16	8
	IRE_dox	910_Grafted_Tumors_Data	910	19	8
	IRE_dox	910_Grafted_Tumors_Data	910	22	8
	IRE_dox	910_Grafted_Tumors_Data	910	24	8
	IRE_dox	910_Grafted_Tumors_Data	910	26	8
	IRE_dox	911_Grafted_Tumors_Data	911	0	73
	IRE_dox	911_Grafted_Tumors_Data	911	3	139
	IRE_dox	911_Grafted_Tumors_Data	911	6	97
	IRE_dox	911_Grafted_Tumors_Data	911	8	16
	IRE_dox	911_Grafted_Tumors_Data	911	10	8
	IRE_dox	911_Grafted_Tumors_Data	911	13	8
	IRE_dox	911_Grafted_Tumors_Data	911	16	8
	IRE_dox	911_Grafted_Tumors_Data	911	19	8
	IRE_dox	911_Grafted_Tumors_Data	911	22	8
	IRE_dox	911_Grafted_Tumors_Data	911	24	8
	IRE_dox	911_Grafted_Tumors_Data	911	26	8
	IRE_dox	912_Grafted_Tumors_Data	912	0	48
	IRE_dox	912_Grafted_Tumors_Data	912	3	142
	IRE_dox	912_Grafted_Tumors_Data	912	6	16
	IRE_dox	912_Grafted_Tumors_Data	912	8	16
	IRE_dox	912_Grafted_Tumors_Data	912	10	8
	IRE_dox	912_Grafted_Tumors_Data	912	13	8
	IRE_dox	912_Grafted_Tumors_Data	912	16	8
	IRE_dox	912_Grafted_Tumors_Data	912	19	8
	IRE_dox	912_Grafted_Tumors_Data	912	22	8
	IRE_dox	912_Grafted_Tumors_Data	912	24	8
	IRE_dox	912_Grafted_Tumors_Data	912	26	8
	IRE_dox	913_Grafted_Tumors_Data	913	0	46
	IRE_dox	913_Grafted_Tumors_Data	913	3	115
	IRE_dox	913_Grafted_Tumors_Data	913	6	54
	IRE_dox	913_Grafted_Tumors_Data	913	8	8
	IRE_dox	913_Grafted_Tumors_Data	913	10	8
	IRE_dox	913_Grafted_Tumors_Data	913	13	8
	IRE_dox	913_Grafted_Tumors_Data	913	16	8
	IRE_dox	913_Grafted_Tumors_Data	913	19	8
	IRE_dox	913_Grafted_Tumors_Data	913	22	8
	IRE_dox	913_Grafted_Tumors_Data	913	24	8
	IRE_dox	913_Grafted_Tumors_Data	913	26	8
	IRE_dox	914_Grafted_Tumors_Data	914	0	63
	IRE_dox	914_Grafted_Tumors_Data	914	3	141
	IRE_dox	914_Grafted_Tumors_Data	914	6	110
	IRE_dox	914_Grafted_Tumors_Data	914	8	16
	IRE_dox	914_Grafted_Tumors_Data	914	10	8
	IRE_dox	914_Grafted_Tumors_Data	914	13	8
	IRE_dox	914_Grafted_Tumors_Data	914	16	8
	IRE_dox	914_Grafted_Tumors_Data	914	19	8
	IRE_dox	914_Grafted_Tumors_Data	914	22	8
	IRE_dox	914_Grafted_Tumors_Data	914	24	8
	IRE_dox	914_Grafted_Tumors_Data	914	26	8
	IRE_dox	915_Grafted_Tumors_Data	915	0	65
	IRE_dox	915_Grafted_Tumors_Data	915	3	96
	IRE_dox	915_Grafted_Tumors_Data	915	6	109
	IRE_dox	915_Grafted_Tumors_Data	915	8	16
	IRE_dox	915_Grafted_Tumors_Data	915	10	8
	IRE_dox	915_Grafted_Tumors_Data	915	13	8
	IRE_dox	915_Grafted_Tumors_Data	915	16	8
	IRE_dox	915_Grafted_Tumors_Data	915	19	8
	IRE_dox	915_Grafted_Tumors_Data	915	22	8
	IRE_dox	915_Grafted_Tumors_Data	915	24	8
	IRE_dox	915_Grafted_Tumors_Data	915	26	8
	IRE_dox	916_Grafted_Tumors_Data	916	0	63
	IRE_dox	916_Grafted_Tumors_Data	916	3	139
	IRE_dox	916_Grafted_Tumors_Data	916	6	127
	IRE_dox	916_Grafted_Tumors_Data	916	8	16
	IRE_dox	916_Grafted_Tumors_Data	916	10	16
	IRE_dox	916_Grafted_Tumors_Data	916	13	8
	IRE_dox	916_Grafted_Tumors_Data	916	16	8
	IRE_dox	916_Grafted_Tumors_Data	916	19	8
	IRE_dox	916_Grafted_Tumors_Data	916	22	8
	IRE_dox	916_Grafted_Tumors_Data	916	24	8
	IRE_dox	916_Grafted_Tumors_Data	916	26	8
	IRE_dox	917_Grafted_Tumors_Data	917	0	16
	IRE_dox	917_Grafted_Tumors_Data	917	3	69
	IRE_dox	917_Grafted_Tumors_Data	917	6	87
	IRE_dox	917_Grafted_Tumors_Data	917	8	16
	IRE_dox	917_Grafted_Tumors_Data	917	10	16
	IRE_dox	917_Grafted_Tumors_Data	917	13	8
	IRE_dox	917_Grafted_Tumors_Data	917	16	8
	IRE_dox	917_Grafted_Tumors_Data	917	19	8
	IRE_dox	917_Grafted_Tumors_Data	917	22	8
	IRE_dox	917_Grafted_Tumors_Data	917	24	8
	IRE_dox	917_Grafted_Tumors_Data	917	26	8
	IRE_dox	918_Grafted_Tumors_Data	918	0	78
	IRE_dox	918_Grafted_Tumors_Data	918	3	138
	IRE_dox	918_Grafted_Tumors_Data	918	6	88
	IRE_dox	918_Grafted_Tumors_Data	918	8	16
	IRE_dox	918_Grafted_Tumors_Data	918	10	8
	IRE_dox	918_Grafted_Tumors_Data	918	13	8
	IRE_dox	918_Grafted_Tumors_Data	918	16	8
	IRE_dox	918_Grafted_Tumors_Data	918	19	8
	IRE_dox	918_Grafted_Tumors_Data	918	22	8
	IRE_dox	918_Grafted_Tumors_Data	918	24	8
	IRE_dox	918_Grafted_Tumors_Data	918	26	8
	IRE_dox	919_Grafted_Tumors_Data	919	0	16
	IRE_dox	919_Grafted_Tumors_Data	919	3	8
	IRE_dox	919_Grafted_Tumors_Data	919	6	8
	IRE_dox	919_Grafted_Tumors_Data	919	8	16
	IRE_dox	919_Grafted_Tumors_Data	919	10	16
	IRE_dox	919_Grafted_Tumors_Data	919	13	8
	IRE_dox	919_Grafted_Tumors_Data	919	16	8
	IRE_dox	919_Grafted_Tumors_Data	919	19	8
	IRE_dox	919_Grafted_Tumors_Data	919	22	8
	IRE_dox	919_Grafted_Tumors_Data	919	24	8
	IRE_dox	919_Grafted_Tumors_Data	919	26	8
	XBP1_suc	920_Grafted_Tumors_Data	920	0	72
	XBP1_suc	920_Grafted_Tumors_Data	920	3	147
	XBP1_suc	920_Grafted_Tumors_Data	920	6	706
	XBP1_suc	920_Grafted_Tumors_Data	920	8	1377
	XBP1_suc	920_Grafted_Tumors_Data	920	10	1577
	XBP1_suc	920_Grafted_Tumors_Data	920	13	2911
	XBP1_suc	921_Grafted_Tumors_Data	921	0	113
	XBP1_suc	921_Grafted_Tumors_Data	921	3	523
	XBP1_suc	921_Grafted_Tumors_Data	921	6	937
	XBP1_suc	921_Grafted_Tumors_Data	921	8	1812
	XBP1_suc	921_Grafted_Tumors_Data	921	10	1907
	XBP1_suc	921_Grafted_Tumors_Data	921	13	2588
	XBP1_suc	922_Grafted_Tumors_Data	922	0	22
	XBP1_suc	922_Grafted_Tumors_Data	922	3	129
	XBP1_suc	922_Grafted_Tumors_Data	922	6	178
	XBP1_suc	922_Grafted_Tumors_Data	922	8	296
	XBP1_suc	922_Grafted_Tumors_Data	922	10	295
	XBP1_suc	922_Grafted_Tumors_Data	922	13	607
	XBP1_suc	922_Grafted_Tumors_Data	922	16	836
	XBP1_suc	922_Grafted_Tumors_Data	922	19	1019
	XBP1_suc	922_Grafted_Tumors_Data	922	22	1945
	XBP1_suc	923_Grafted_Tumors_Data	923	0	22
	XBP1_suc	923_Grafted_Tumors_Data	923	3	51
	XBP1_suc	923_Grafted_Tumors_Data	923	6	153
	XBP1_suc	923_Grafted_Tumors_Data	923	8	219
	XBP1_suc	923_Grafted_Tumors_Data	923	10	290
	XBP1_suc	923_Grafted_Tumors_Data	923	13	507
	XBP1_suc	923_Grafted_Tumors_Data	923	16	963
	XBP1_suc	923_Grafted_Tumors_Data	923	19	1182
	XBP1_suc	924_Grafted_Tumors_Data	924	0	125
	XBP1_suc	924_Grafted_Tumors_Data	924	3	216
	XBP1_suc	924_Grafted_Tumors_Data	924	6	346
	XBP1_suc	924_Grafted_Tumors_Data	924	8	394
	XBP1_suc	924_Grafted_Tumors_Data	924	10	736
	XBP1_suc	924_Grafted_Tumors_Data	924	13	1707
	XBP1_suc	924_Grafted_Tumors_Data	924	16	2285
	XBP1_suc	925_Grafted_Tumors_Data	925	0	128
	XBP1_suc	925_Grafted_Tumors_Data	925	3	394
	XBP1_suc	925_Grafted_Tumors_Data	925	6	932
	XBP1_suc	925_Grafted_Tumors_Data	925	8	1322
	XBP1_suc	925_Grafted_Tumors_Data	925	10	1691
	XBP1_suc	925_Grafted_Tumors_Data	925	13	2129
	XBP1_suc	926_Grafted_Tumors_Data	926	0	103
	XBP1_suc	926_Grafted_Tumors_Data	926	3	244
	XBP1_suc	926_Grafted_Tumors_Data	926	6	506
	XBP1_suc	926_Grafted_Tumors_Data	926	8	700
	XBP1_suc	926_Grafted_Tumors_Data	926	10	918
	XBP1_suc	926_Grafted_Tumors_Data	926	13	1709
	XBP1_suc	927_Grafted_Tumors_Data	927	0	16
	XBP1_suc	927_Grafted_Tumors_Data	927	3	36
	XBP1_suc	927_Grafted_Tumors_Data	927	6	138
	XBP1_suc	927_Grafted_Tumors_Data	927	8	170
	XBP1_suc	927_Grafted_Tumors_Data	927	10	358
	XBP1_suc	927_Grafted_Tumors_Data	927	13	934
	XBP1_suc	927_Grafted_Tumors_Data	927	16	1387
	XBP1_suc	927_Grafted_Tumors_Data	927	19	2020
	XBP1_suc	928_Grafted_Tumors_Data	928	0	134
	XBP1_suc	928_Grafted_Tumors_Data	928	3	333
	XBP1_suc	928_Grafted_Tumors_Data	928	6	433
	XBP1_suc	928_Grafted_Tumors_Data	928	8	659
	XBP1_suc	928_Grafted_Tumors_Data	928	10	1051
	XBP1_suc	928_Grafted_Tumors_Data	928	13	2038
	XBP1_suc	929_Grafted_Tumors_Data	929	0	48
	XBP1_suc	929_Grafted_Tumors_Data	929	3	65
	XBP1_suc	929_Grafted_Tumors_Data	929	6	170
	XBP1_suc	929_Grafted_Tumors_Data	929	8	247
	XBP1_suc	929_Grafted_Tumors_Data	929	10	319
	XBP1_suc	929_Grafted_Tumors_Data	929	13	586
	XBP1_dox	930_Grafted_Tumors_Data	930	3	148
	XBP1_dox	930_Grafted_Tumors_Data	930	6	171
	XBP1_dox	930_Grafted_Tumors_Data	930	8	298
	XBP1_dox	930_Grafted_Tumors_Data	930	10	480
	XBP1_dox	930_Grafted_Tumors_Data	930	13	799
	XBP1_dox	930_Grafted_Tumors_Data	930	16	1106
	XBP1_dox	930_Grafted_Tumors_Data	930	19	1283
	XBP1_dox	930_Grafted_Tumors_Data	930	22	2045
	XBP1_dox	931_Grafted_Tumors_Data	931	0	102
	XBP1_dox	931_Grafted_Tumors_Data	931	3	161
	XBP1_dox	931_Grafted_Tumors_Data	931	6	514
	XBP1_dox	931_Grafted_Tumors_Data	931	8	432
	XBP1_dox	931_Grafted_Tumors_Data	931	10	729
	XBP1_dox	931_Grafted_Tumors_Data	931	13	1028
	XBP1_dox	931_Grafted_Tumors_Data	931	16	1367
	XBP1_dox	931_Grafted_Tumors_Data	931	19	1501
	XBP1_dox	931_Grafted_Tumors_Data	931	22	2335
	XBP1_dox	932_Grafted_Tumors_Data	932	0	16
	XBP1_dox	932_Grafted_Tumors_Data	932	3	112
	XBP1_dox	932_Grafted_Tumors_Data	932	6	267
	XBP1_dox	932_Grafted_Tumors_Data	932	8	317
	XBP1_dox	932_Grafted_Tumors_Data	932	10	570
	XBP1_dox	932_Grafted_Tumors_Data	932	13	825
	XBP1_dox	932_Grafted_Tumors_Data	932	16	1311
	XBP1_dox	932_Grafted_Tumors_Data	932	19	1466
	XBP1_dox	932_Grafted_Tumors_Data	932	22	2424
	XBP1_dox	933_Grafted_Tumors_Data	933	0	71
	XBP1_dox	933_Grafted_Tumors_Data	933	3	153
	XBP1_dox	933_Grafted_Tumors_Data	933	6	217
	XBP1_dox	933_Grafted_Tumors_Data	933	8	325
	XBP1_dox	933_Grafted_Tumors_Data	933	10	579
	XBP1_dox	933_Grafted_Tumors_Data	933	13	744
	XBP1_dox	933_Grafted_Tumors_Data	933	16	1073
	XBP1_dox	933_Grafted_Tumors_Data	933	19	1879
	XBP1_dox	933_Grafted_Tumors_Data	933	22	2979
	XBP1_dox	934_Grafted_Tumors_Data	934	0	76
	XBP1_dox	934_Grafted_Tumors_Data	934	3	122
	XBP1_dox	934_Grafted_Tumors_Data	934	6	252
	XBP1_dox	934_Grafted_Tumors_Data	934	8	335
	XBP1_dox	934_Grafted_Tumors_Data	934	10	553
	XBP1_dox	934_Grafted_Tumors_Data	934	13	967
	XBP1_dox	934_Grafted_Tumors_Data	934	16	1301
	XBP1_dox	934_Grafted_Tumors_Data	934	19	1433
	XBP1_dox	934_Grafted_Tumors_Data	934	22	2581
	XBP1_dox	935_Grafted_Tumors_Data	935	0	79
	XBP1_dox	935_Grafted_Tumors_Data	935	3	193
	XBP1_dox	935_Grafted_Tumors_Data	935	6	251
	XBP1_dox	935_Grafted_Tumors_Data	935	8	476
	XBP1_dox	935_Grafted_Tumors_Data	935	10	555
	XBP1_dox	935_Grafted_Tumors_Data	935	13	1015
	XBP1_dox	935_Grafted_Tumors_Data	935	16	1442
	XBP1_dox	935_Grafted_Tumors_Data	935	19	1559
	XBP1_dox	936_Grafted_Tumors_Data	936	0	75
	XBP1_dox	936_Grafted_Tumors_Data	936	3	93
	XBP1_dox	936_Grafted_Tumors_Data	936	6	174
	XBP1_dox	936_Grafted_Tumors_Data	936	8	302
	XBP1_dox	936_Grafted_Tumors_Data	936	10	333
	XBP1_dox	936_Grafted_Tumors_Data	936	13	362
	XBP1_dox	936_Grafted_Tumors_Data	936	16	540
	XBP1_dox	936_Grafted_Tumors_Data	936	19	649
	XBP1_dox	936_Grafted_Tumors_Data	936	22	1003
	XBP1_dox	936_Grafted_Tumors_Data	936	24	1029
	XBP1_dox	936_Grafted_Tumors_Data	936	26	1591
	XBP1_dox	937_Grafted_Tumors_Data	937	0	44
	XBP1_dox	937_Grafted_Tumors_Data	937	3	110
	XBP1_dox	937_Grafted_Tumors_Data	937	6	228
	XBP1_dox	937_Grafted_Tumors_Data	937	8	280
	XBP1_dox	937_Grafted_Tumors_Data	937	10	421
	XBP1_dox	937_Grafted_Tumors_Data	937	13	615
	XBP1_dox	937_Grafted_Tumors_Data	937	16	707
	XBP1_dox	937_Grafted_Tumors_Data	937	19	1125
	XBP1_dox	937_Grafted_Tumors_Data	937	22	1735
	XBP1_dox	937_Grafted_Tumors_Data	937	24	2393
	XBP1_dox	938_Grafted_Tumors_Data	938	0	74
	XBP1_dox	938_Grafted_Tumors_Data	938	3	114
	XBP1_dox	938_Grafted_Tumors_Data	938	6	223
	XBP1_dox	938_Grafted_Tumors_Data	938	8	395
	XBP1_dox	938_Grafted_Tumors_Data	938	10	632
	XBP1_dox	938_Grafted_Tumors_Data	938	13	1048
	XBP1_dox	938_Grafted_Tumors_Data	938	16	1254
	XBP1_dox	939_Grafted_Tumors_Data	939	0	112
	XBP1_dox	939_Grafted_Tumors_Data	939	3	196
	XBP1_dox	939_Grafted_Tumors_Data	939	6	340
	XBP1_dox	939_Grafted_Tumors_Data	939	8	624
	XBP1_dox	939_Grafted_Tumors_Data	939	10	679
	XBP1_dox	939_Grafted_Tumors_Data	939	13	1283
	XBP1_dox	939_Grafted_Tumors_Data	939	16	1767
	XBP1_dox	939_Grafted_Tumors_Data	939	19	1786
	XBP1_dox	939_Grafted_Tumors_Data	939	22	2629
Fig 1D - Confluence (%) of AMO1 shNTC, shIRE1 and shXBP1 cells in the presence of Dox or KI or RI IRE1 inhibitors
	Time (h)	shNTC	shNTC	shNTC	shNTC	shNTC	shNTC+RI	shNTC+RI	shNTC+RI	shNTC+RI	shNTC+RI	shNTC+KI	shNTC+KI	shNTC+KI	shNTC+KI	shNTC+KI	shNTC+Dox	shNTC+Dox	shNTC+Dox	shNTC+Dox	shNTC+Dox	shIRE1	shIRE1	shIRE1	shIRE1	shIRE1	shIRE1+RI	shIRE1+RI	shIRE1+RI	shIRE1+RI	shIRE1+RI	shiRE1+KI	shiRE1+KI	shiRE1+KI	shiRE1+KI	shiRE1+KI	shIRE1+Dox	shIRE1+Dox	shIRE1+Dox	shIRE1+Dox	shIRE1+Dox	shXBP1	shXBP1	shXBP1	shXBP1	shXBP1	shXBP1+RI	shXBP1+RI	shXBP1+RI
	0	3.47004	3.28546	3.42597	4.8883	3.48192	3.19739	3.26654	3.39882	3.34238	3.45014	3.27593	3.48454	4.09946	3.59962	3.55293	3.43619	3.37886	3.36614	3.49076	3.50492	4.0654	4.12336	5.36604	4.098	4.23022	4.01649	3.94859	4.03936	4.2097	4.02824	4.11196	4.01359	4.33604	4.09289	4.25294	4.09593	4.09462	4.26061	4.18608	4.24072	4.29245	4.31635	4.589	4.17323	4.2144	4.20984	4.27201	4.39234
	4	3.6955	3.76022	3.64728	3.65792	3.8016	3.43764	3.58014	3.67775	3.59409	3.74351	3.55845	3.60087	3.51231	4.11479	3.77936	3.71871	3.63333	3.56225	3.71125	3.78157	4.46805	4.52034	4.50521	4.51301	4.81315	4.41679	4.4275	4.4858	4.61145	4.48055	4.44933	4.50217	4.69448	4.45844	4.65103	4.45976	4.4036	4.62734	4.53415	4.60309	4.5624	4.57242	4.68605	4.49747	4.59439	4.61338	4.58009	4.67382
	8	3.94984	3.79186	3.83876	4.84216	4.04924	3.68217	3.73004	3.8657	3.87973	4.04185	4.00323	4.01712	3.75414	4.48946	4.25267	4.00468	3.95184	3.8532	3.9497	4.05974	4.86067	4.88395	6.07779	4.93617	5.01174	4.84679	4.80893	4.8883	5.0411	4.85473	4.81018	4.79857	5.05878	4.89832	5.0813	4.83981	4.763	5.01789	4.93977	4.94218	4.87891	4.84278	5.12744	4.84147	4.98466	4.89735	4.87173	4.96263
	12	4.26462	4.11099	4.18849	4.1313	4.36319	3.92317	4.00075	4.1581	4.05684	4.31435	4.07859	4.07493	4.02368	4.81481	4.2126	4.27401	4.15423	4.08453	4.14311	4.33929	5.15473	5.20937	6.35161	5.21462	5.35132	5.08973	5.12309	5.22422	5.37902	5.18423	5.13442	5.15183	5.50177	5.15756	5.39062	5.13491	5.07156	5.32017	5.28812	5.30165	5.19507	5.17338	5.48609	5.19521	5.27568	5.17677	5.24052	5.22823
	16	4.51571	4.53077	4.40332	4.40519	4.56026	4.16591	4.27166	4.49775	4.43516	4.786	4.2535	4.36712	4.30855	5.14692	4.48165	4.43551	4.50244	4.29757	4.51018	4.59881	5.37377	5.4682	6.77201	5.53354	5.66527	5.3621	5.42938	5.51862	5.76481	5.5104	5.37584	5.45127	5.83554	5.51082	5.76163	5.43414	5.41563	5.65754	5.64524	5.59433	5.52988	5.49838	5.92721	5.53168	5.62106	5.62617	5.5314	5.66762
	20	4.66139	4.8242	4.70788	4.75837	4.89093	4.41921	4.56572	4.74456	4.65193	4.89183	4.56959	4.59542	4.59114	5.56691	4.88057	4.68833	4.75112	4.62409	4.80313	4.88437	5.75562	5.82546	5.91823	5.93142	6.0914	5.7186	5.78726	5.84929	6.09334	5.86531	5.68551	5.82263	6.0474	5.90711	6.16151	5.79631	5.70071	5.94814	5.93101	5.83699	5.92859	5.95954	6.18465	5.91533	5.98869	5.86145	5.85599	5.88155
	24	5.1959	5.12966	5.04656	5.1233	5.32956	4.76017	4.83394	5.09201	5.0172	5.28176	4.9189	4.96373	4.92968	5.77179	5.09166	4.87283	5.12192	5.04193	5.19569	5.27105	6.25559	6.33275	6.4278	6.38276	6.68808	6.16573	6.17422	6.36266	6.53107	6.3083	6.13444	6.19564	6.441	6.32225	6.54129	6.07779	6.05085	6.2998	6.28626	6.21588	6.36577	6.38118	6.69547	6.35375	6.45384	6.28695	6.33006	6.22693
	28	5.57064	5.75196	5.46371	5.5294	5.65229	5.11909	5.3344	5.58735	5.34586	5.7646	5.22871	5.42067	5.35913	5.78311	5.69857	5.33889	5.54356	5.40527	5.65933	5.71273	6.77097	6.87155	6.96356	6.94504	7.23399	6.79135	6.81007	6.92101	7.06572	6.86022	6.68255	6.72469	7.10164	6.89331	7.08347	6.50054	6.40984	6.67482	6.67074	6.58868	6.86319	6.96224	7.19586	6.89034	7.04776	6.8225	6.8531	6.73395
	32	5.93819	6.13748	5.98523	6.08664	6.23895	5.62797	5.8171	5.95062	5.84445	6.26527	5.69864	5.8774	5.83706	6.72434	6.16538	5.96306	6.07945	5.91339	6.07993	6.31721	7.43887	7.54075	7.56721	7.55105	7.81319	7.37324	7.3633	7.54089	7.70971	7.44805	7.26473	7.40765	7.58704	7.51078	7.69175	6.80786	6.88294	7.0432	6.99319	6.97122	7.48487	7.58793	7.73002	7.49523	7.62116	7.37262	7.41835	7.44357
	36	6.63192	6.63309	6.52589	6.67206	6.84903	6.19419	6.40791	6.56354	6.44949	6.81304	6.26133	6.3724	6.34512	6.90567	6.63593	6.54399	6.59289	6.49985	6.59883	6.84461	8.15007	8.19974	8.28615	8.21632	8.52239	8.05876	8.00626	8.2244	8.41747	8.11001	7.90575	8.00391	8.31986	8.15415	8.26177	7.20546	7.17016	7.41262	7.29906	7.26804	8.18068	8.29638	8.52778	8.16327	8.27842	8.0752	8.11485	8.04784
	40	7.21789	7.28179	7.15365	7.25623	7.43686	6.7459	6.96487	7.1683	7.04631	7.46484	6.87472	6.97931	6.90325	7.47824	7.22418	7.16982	7.29181	7.15628	7.29533	7.50366	8.89099	8.91668	9.00669	8.96434	9.2287	8.70793	8.71139	8.87682	9.16066	8.74986	8.58732	8.70275	9.07701	8.8742	9.02451	7.4493	7.44053	7.7312	7.6414	7.65521	8.97491	9.04074	9.28914	8.90142	9.08357	8.79828	8.83006	8.71256
	44	7.82404	7.94091	7.80511	7.89152	8.09965	7.40516	7.57557	7.80614	7.6586	8.08777	7.48038	7.61404	7.51078	8.40911	7.89733	7.83232	8.03838	7.75261	8.02	8.18033	9.6569	9.69448	9.82178	9.73779	10.1036	9.50797	9.4552	9.68315	9.91697	9.57477	9.37645	9.46287	9.80217	9.63611	9.90537	7.71206	7.73921	8.03126	7.92509	7.92952	9.84492	9.89438	10.0671	9.71858	9.8872	9.51391	9.60261	9.60841
	48	8.75926	8.7022	8.54353	8.61634	8.88159	7.997	8.30522	8.3649		8.95716	8.16803	8.31717	8.22613	9.09082	8.64231	8.31834	8.74213	8.52274	8.68818	8.94673	10.5029	10.5488	10.6334	10.5952	10.85	10.2693	10.2632	10.463	10.7686	10.377	10.1473	10.2648	10.6057	10.4239	10.716	7.9472	8.02788	8.31282	8.23787	8.22157	10.7009	10.7108	11.0614	10.5233	10.7839	10.3031	10.45	10.3037
	52	9.45161	9.40532	9.30565	9.36326	9.5584	8.78316	9.01802	9.16494		9.77557	8.87061	9.08253	8.98396	9.66664	9.36547	9.22227	9.50763	9.26151	9.48186	9.67852	11.3672	11.4794	11.556	11.3919	11.7362	11.124	11.1081	11.4208	11.6483	11.2254	10.9736	11.0902	11.4904	11.3386	11.6473	8.18986	8.25666	8.53476	8.49076	8.46706	11.4266	11.5696	11.8163	11.3223	11.6597	11.0598	11.3238	11.2194
	56	10.169	10.2458	10.1183	10.2877	10.5199	9.48884	9.805	9.92429		10.5256	9.63528	9.82904	9.73344	10.1694	10.1751	10.0908	10.3904	10.0821	10.4084	10.4975	12.3837	12.2883	13.7454	12.3496	12.6612	12.0835	12.0405	12.3571	12.6596	12.1479	11.8369	11.8797	12.4878	12.1201	12.382	8.35723	8.39751	8.73985	8.68769	8.67346	12.4762	12.719	12.7816	12.254	12.499	12.31	12.1584	12.0069
	60	11.1102	11.1176	10.9427	11.169	11.4421	10.4259	10.6573	10.7735		11.358	10.4479	10.6385	10.5881	10.7934	10.9673	10.939	11.2209	10.9716	11.2964	11.4036	13.1446	13.4002	14.4967	13.3708	13.6346	12.9462	12.835	13.1653	13.5371	12.9682	12.8128	12.7563	13.2265	13.1221	13.3421	8.50022	8.58408	8.88995	8.81901	8.82799	13.4716	13.5398	14.2505	13.3192	13.614	12.9964	13.1536	12.9455
	64	11.9734	11.8827	11.977	11.9859	12.3648	11.168	11.5725	11.744		12.2327	11.3951	11.5255	11.4973	11.7514	12.3115	11.6652	12.2674	11.7875	12.2982	12.4361	14.2679	14.4024	14.4574	14.4559	14.7203	13.8484	13.9326	14.1782	14.5997	14.0693	13.6779	13.8651	14.285	14.1417	14.4536	8.58325	8.67927	9.04724	8.93623	8.91938	14.4695	14.7856	14.9897	14.3559	14.6874	13.8888	14.181	14.0129
	68	12.8484	12.9938	12.8312	12.9148	13.3181	11.8984	12.3829	12.5972		13.1888	12.109	12.2772	12.2589	12.5687	12.9854	12.6989	13.0393	12.7217	13.0985	13.3131	15.3341	15.4802	16.8751	15.5304	15.8373	15.0044	14.9732	15.2393	15.661	15.0711	14.7005	14.8121	15.3565	15.2096	15.5472	8.61647	8.81914	9.11534	8.93423	8.94238	15.531	15.7243	15.9534	15.4633	15.802	14.988	15.2155	15.0861
	72	13.8026	13.8492	13.7843	13.9552	14.2584	12.8684	13.359	13.5834		14.1684	13.1298	13.3363	13.2157	13.6291	13.751	13.7081	14.1229	13.8086	14.0716	14.2989	16.4029	16.6206	17.8482	16.6273	17.0799	16.1195	16.0672	16.2525	18.4886	16.1419	15.6896	15.8969	16.4076	16.234	16.5751	8.52357	8.73418	8.9611	8.85417	8.8999	16.6361	16.7952	17.2674	16.5179	16.9239	16.0462	16.3135	16.1673
	76	14.9005	14.8695	14.819	14.9734	15.2353	13.8319	14.378	14.5675		15.1763	14.104	14.2195	14.2547	15.0022	14.8517	14.7987	15.2701	14.8445	15.1105	15.3597	17.5801	17.7624	18.903	17.7305	18.1039	17.1195	17.1606	17.3936	19.8818	17.2575	16.838	16.9978	17.5734	17.3694	17.6404	8.49255	8.55251	8.89368	8.66034	8.7232	17.7132	17.805	18.0999	17.5874	17.8018	17.09	17.3825	17.3819
	80	15.9519	15.9661	15.8912	15.9894	16.327	14.7764	15.4281	15.6693	17.2329	16.2141	15.1316	15.2099	15.3474	15.8822	15.7832	15.7857	16.3469	15.8947	16.1681	16.3916	18.6444	18.8047	20.0516	18.6923	19.2044	18.2191	18.2789	18.5137	20.6314	18.3615	17.8979	18.0771	18.6334	18.4797	18.8014	8.26046	8.39025	8.71712	8.50222	8.58456	18.6911	18.828	19.1122	18.542	18.8992	18.1311	18.427	18.2873
	84	17.046	16.998	16.8901	17.0717	17.4181	15.8704	16.4967	16.6997	18.4975	17.3156	16.0894	16.2932	16.3403	17.1287	16.7478	16.9652	17.422	16.9774	17.274	17.4534	19.7076	19.9688	21.0256	19.7396	20.2222	19.337	19.3974	19.6943	21.6677	19.5488	19.0585	19.1846	19.751	19.5411	19.8777	8.07789	8.26412	8.55589	8.43059	8.27572	19.6499	19.7921	20.0411	19.5278	19.9532	19.1578	19.4877	19.438
	88	18.0617	17.9633	17.9598	18.1559	18.4552	17.0299	17.5609	17.7601	19.3711	18.3686	17.1813	17.4193	17.3851	17.9531	17.9218	17.96	18.4888	18.0038	18.2857	18.5003	20.7702	20.9332	22.0702	20.8374	21.1788	20.5467	20.4722	20.727	22.7621	20.6269	20.1509	20.3357	20.8619	20.6545	20.8945	7.98933	8.11429	8.43861	8.22488	8.18862	20.635	20.7653	20.9446	20.5052	20.7982	20.2298	20.5612	20.3988
	92	19.006	19.0391	18.9797	19.133	19.4692	18.107	18.6164	18.7983	20.4891	19.5424	18.3143	18.4966	18.4837	19.0988	18.8259	19.0067	19.5691	19.0874	19.3227	19.5383	21.7811	21.9151	21.8776	21.8875	22.2428	21.4482	21.5416	21.8537	23.6635	21.676	21.2836	21.4483	21.961	21.7112	22.0254	7.89242	8.06269	8.1918	8.13509	8.14607	21.6276	21.8596	21.9808	21.4599	21.7723	21.2486	21.589	21.3051
	96	19.9863	20.1509	19.9416	20.0984	20.4113	19.1728	19.6661	19.8788	21.5705	20.429	19.3325	19.5065	19.5441	20.4145	19.9133	20.0703	20.6348	20.0725	20.3044	20.5016	22.8879	22.9778	22.9296	22.8645	23.2745	22.5794	22.5971	22.9425	24.7128	22.6419	22.3347	22.4758	22.9754	22.7022	22.9691	7.89187	7.85747	8.14842	8.03355	8.00474	22.5276	22.6497	22.8833	22.3797	22.6506	22.3013	22.6177	22.2859
	100	20.9508	21.0866	20.8893	21.0496	21.4155	20.1705	20.6647	20.8435	22.3478	21.4717	20.392	20.5199	20.5952	21.2726	20.9778	21.1195	21.6835	21.0239	21.3062	21.4886	23.7739	24.0103	23.9538	23.8602	24.103	23.6378	23.7007	23.938	25.5268	23.5607	23.4274	23.5596	23.9985	23.7327	23.9435	7.72947	7.78895	8.1442	7.97738	7.9338	23.4651	23.5558	23.7825	23.2499	23.51	23.2679	23.5101	23.2819
	104	21.8075	22.0164	21.8295	22.0625	22.338	21.187	21.7007	21.9272	23.3644	22.3929	21.4347	21.4868	21.6002	22.3504	21.8958	21.8945	22.6888	22.0701	22.296	22.4106	24.8341	25.0454	24.9724	24.8131	25.0561	24.6838	24.5919	24.8967	26.123	24.5848	24.4057	24.4354	24.9257	24.691	24.8679	7.70315	7.71787	7.95839	7.86652	7.85388	24.3537	24.4203	24.5822	24.1537	24.5975	24.2242	24.4337	24.1808
	108	22.9333	22.9579	22.8139	23.0275	23.39	22.1648	22.6609	22.8981	24.2598	23.4118	22.4499	22.4972	22.5999	23.1708	22.948	22.8646	23.69	23.0485	23.2656	23.3087	25.8092	25.925	25.8648	25.7769	26.0766	25.784	25.6129	25.9319	27.4688	25.5651	25.4212	25.4495	25.9081	25.6704	25.8865	7.64907	7.55906	7.96792	7.80739	7.78729	25.3142	25.3237	25.4239	25.0187	25.2899	25.2138	25.3076	25.0818
	112	23.854	24.0545	23.6884	23.9452	24.1856	23.1696	23.7017	23.7649	25.1935	24.478	23.4267	23.4829	23.5882	24.1034	23.8219	23.8523	24.6617	23.9909	24.1442	24.2404	26.7532	26.9835	26.6924	26.6098	26.8246	26.6613	26.4786	26.7925	28.1976	26.4848	26.4303	26.3192	26.8155	26.5759	26.7813	7.48232	7.53689	7.98001	7.81098	7.82224	26.207	26.126	26.4196	25.8255	26.5182	26.1397	26.146	25.9545
	116	24.8393	24.88	24.6804	24.83	25.1372	24.1175	24.6237	24.788	25.8374	25.2851	24.3644	24.4156	24.548	24.6766	24.8121	24.7865	25.6511	24.8901	25.0434	25.1461	27.7149	27.7841	27.5778	27.4767	27.7057	27.5129	27.4368	27.6254	29.0437	27.3245	27.4342	27.2481	27.6885	27.4834	27.651	7.26721	7.53523	7.90382	7.74128	7.74895	27.0697	27.0013	27.1307	26.6864	27.0303	27.01	27.0303	26.7373
	120	25.579	25.8045	25.6012	25.7928	26.0651	25.1189	25.5422	25.6244	26.6988	26.1972	25.3334	25.3441	25.4346	25.3428	25.5911	25.7631	26.5637	25.7397	25.9338	26.0326	28.604	28.6344	28.4181	28.3237	28.5059	28.4378	28.2723	28.5659	29.5476	28.1748	28.3175	28.2267	28.6131	28.3736	28.5046	7.22432	7.45973	7.79406	7.57495	7.68768	27.9804	27.7908	27.8879	27.5031	28.0954	27.8486	27.9185	27.6013
	124	26.4733	26.6737	26.4683	26.7152	26.937	25.9819	26.4509	26.3949	27.4865	27.1026	26.2937	26.1675	26.3157	26.3138	26.7033	26.6392	27.5394	26.6303	26.8432	26.9219	29.4798	29.4496	29.2177	29.1606	29.3399	29.3181	28.9842	29.3292	30.3499	28.997	29.1727	29.0032	29.4515	29.2388	29.353	7.15635	7.33304	7.76235	7.60334	7.58711	28.7497	28.5962	28.8691	28.2386	28.6584	28.7575	28.7126	28.4926
	128	27.4003	27.5997	27.3464	27.5758	27.8681	26.962	27.2092	27.3189	28.3994	27.8812	27.2229	27.0842	27.1626	27.2319	27.3583	27.5966	28.3275	27.4576	27.7674	27.6812	30.2789	30.2737	30.0117	29.9103	30.1246	30.1845	29.7554	30.1002	31.1556	29.7426	29.9986	29.815	30.2537	30.0046	30.1223	7.10917	7.17465	7.59588	7.50442	7.53177	29.5755	29.3681	29.474	29.0078	29.3641	29.5601	29.4535	29.1841
	132	28.2158	28.5652	28.2029	28.4796	28.7718	27.9038	28.1205	28.1237	29.1421	28.6118	28.0918	27.8969	28.0148	27.9355	28.1973	28.441	29.1495	28.3001	28.4544	28.5116	31.0578	31.0937	30.7277	30.6249	30.7312	31.0022	30.5508	30.8414	31.851	30.4992	30.7686	30.5896	31.1031	30.7491	30.8351	7.11311	7.14785	7.53723	7.51105	7.53392	30.3439	30.1097	30.156	29.7478	30.087	30.3718	30.2009	29.9209
	136	29.0401	29.3668	29.1238	29.233	29.655	28.7103	28.9081	28.8502	30.0778	29.4798	29.0309	28.7939	28.814	28.7043	29.0713	29.3787	30.0989	29.1574	29.2628	29.2837	31.8044	31.6042	31.4391	31.3078	31.438	31.6752	31.1912	31.4809	32.7833	31.18	31.5468	31.239	31.69	31.4802	31.5982	7.10316	7.16719	7.55181	7.52148	7.43016	31.026	30.8061	30.9113	30.417	30.7824	31.1107	30.8934	30.6724
	140	30.0007	30.1809	29.886	30.037	30.4046	29.5587	29.6724	29.6347	30.8116	30.163	29.8844	29.571	29.6422	29.6708	29.7528	30.0592	30.7654	29.7874	29.9521	29.995	32.4412	32.3361	32.0082	31.9151	31.9946	32.2903	31.8629	32.0651	33.0071	31.7168	32.1988	31.944	32.3052	32.1606	32.1909	7.08009	7.13321	7.45185	7.51865	7.35328	31.7127	31.3811	31.5146	31.0433	31.4105	31.9072	31.5058	31.3458
	144	30.7819	31.0162	30.6304	30.7823	31.1333	30.384	30.411	30.3343	31.5272	30.8313	30.5797	30.2689	30.3091	30.1967	30.5909	30.8073	31.424	30.5153	30.5932	30.638	33.0479	32.833	32.4754	32.4915	32.491	32.8471	32.354	32.6106	33.6336	32.289	32.8569	32.5089	32.8968	32.721	32.7465	7.12112	7.14191	7.42878	7.47196	7.26846	32.3373	32.0172	32.0106	31.6376	31.9955	32.4203	32.0925	31.8534
	148	31.4739	31.7396	31.2895	31.5036	31.7525	31.1052	31.0784	30.9204	32.0844	31.4677	31.3066	30.9351	30.9374	30.723	31.3084	31.57	32.1286	31.1663	31.2687	31.236	33.6705	33.4094	32.9483	33.0403	32.9917	33.4912	32.8734	33.1376	33.9803	32.7405	33.531	33.0816	33.474	33.2525	33.2962	7.01322	7.14902	7.46539	7.46864	7.3356	32.8623	32.5209	32.5115	32.2019	32.5547	32.9823	32.5823	32.3614
	152	32.1438	32.4644	31.9565	32.2347	32.3909	31.8095	31.7215	31.5239	32.7518	32.0123	32.0366	31.6164	31.6377	31.4764	31.9698	32.2541	32.702	31.7634	31.8267	31.793	34.2156	33.865	33.3801	33.5104	33.4169	33.9563	33.2801	33.556	34.42	33.2083	34.1019	33.6141	33.9003	33.7601	33.7403	6.95209	7.10164	7.45634	7.43396	7.2449	33.3487	33.0075	33.0812	32.7251	33.2829	33.6245	33.0653	32.8426
	156	32.7556	33.0416	32.6475	32.843	33.0611	32.4466	32.2642	32.0745	33.2856	32.6183	32.7233	32.2593	32.2024	32.6448	32.468	32.8454	33.277	32.3243	32.3511	32.3144	34.6619	34.2436	33.7992	33.8916	33.8544	34.4984	33.7189	33.9337	34.7826	33.631	34.5815	33.9764	34.3683	34.183	34.1977	6.94173	7.10993	7.49185	7.42982	7.23537	33.8363	33.5082	33.4394	33.234	33.6034	34.0492	33.5189	33.2725
	160	33.2046	33.6352	33.1469	33.4519	33.5656	33.0176	32.7368	32.6733	33.7531	33.0649	33.4255	32.7253	32.7468	32.8064	32.9393	33.4515	33.7365	32.7736	32.7925	32.7232	34.994	34.6511	34.135	34.2038	34.2032	34.7745	34.0174	34.2828	35.15	33.9684	35.0937	34.3675	34.7957	34.5554	34.5596	6.86982	7.1857	7.46892	7.40233	7.21306	34.289	33.9256	33.8325	33.6239	34.019	34.385	33.8549	33.6369
Fig 1E - In vivo tumor growth (tumor volume in mm3) of AMO1 shIRE1 in the presence of Dox, KI or RI IRE1 inhibitors
				Day	Tumor volume				Day	Tumor volume
	groupName	ID	animalCode	x	y_orig		Overlay fit	groupName	x	yPred
	CTRL	1005_Grafted_Tumors_Data	1005	0	239			CTRL	0	304.815
	CTRL	1005_Grafted_Tumors_Data	1005	4	343			CTRL	1	365.297
	CTRL	1005_Grafted_Tumors_Data	1005	7	972			CTRL	2	437.039
	CTRL	1005_Grafted_Tumors_Data	1005	10	897			CTRL	3	521.021
	CTRL	1005_Grafted_Tumors_Data	1005	13	2261			CTRL	4	617.424
	CTRL	1043_Grafted_Tumors_Data	1043	0	293			CTRL	5	725.55
	CTRL	1043_Grafted_Tumors_Data	1043	4	716			CTRL	6	844.489
	CTRL	1043_Grafted_Tumors_Data	1043	7	795			CTRL	7	973.89
	CTRL	1043_Grafted_Tumors_Data	1043	10	899			CTRL	8	1113.65
	CTRL	1043_Grafted_Tumors_Data	1043	13	1347			CTRL	9	1264.27
	CTRL	1043_Grafted_Tumors_Data	1043	16	1467			CTRL	10	1426.83
	CTRL	1043_Grafted_Tumors_Data	1043	18	2250			CTRL	11	1602.43
	CTRL	1046_Grafted_Tumors_Data	1046	0	319			CTRL	12	1790.33
	CTRL	1046_Grafted_Tumors_Data	1046	4	588			CTRL	13	1988.79
	CTRL	1046_Grafted_Tumors_Data	1046	7	971			CTRL	14	2196.54
	CTRL	1046_Grafted_Tumors_Data	1046	10	984			CTRL	15	2414.7
	CTRL	1046_Grafted_Tumors_Data	1046	13	2464			CTRL	16	2645.81
	CTRL	1071_Grafted_Tumors_Data	1071	0	349			DOX	0	259.591
	CTRL	1071_Grafted_Tumors_Data	1071	4	884			DOX	1	281.694
	CTRL	1071_Grafted_Tumors_Data	1071	7	1497			DOX	2	301.242
	CTRL	1071_Grafted_Tumors_Data	1071	10	2077			DOX	3	310.166
	CTRL	1088_Grafted_Tumors_Data	1088	0	232			DOX	4	290.165
	CTRL	1088_Grafted_Tumors_Data	1088	4	580			DOX	5	232.495
	CTRL	1088_Grafted_Tumors_Data	1088	7	589			DOX	6	157.121
	CTRL	1088_Grafted_Tumors_Data	1088	10	1755			DOX	7	93.8292
	CTRL	1088_Grafted_Tumors_Data	1088	13	3405			DOX	8	52.8036
	CTRL	1093_Grafted_Tumors_Data	1093	0	469			DOX	9	30.3661
	CTRL	1093_Grafted_Tumors_Data	1093	4	785			DOX	10	19.4313
	CTRL	1093_Grafted_Tumors_Data	1093	7	1732			DOX	11	14.7168
	CTRL	1093_Grafted_Tumors_Data	1093	10	2542			DOX	12	12.7774
	CTRL	1096_Grafted_Tumors_Data	1096	0	257			DOX	13	11.9971
	CTRL	1096_Grafted_Tumors_Data	1096	4	699			DOX	14	11.4724
	CTRL	1096_Grafted_Tumors_Data	1096	7	971			DOX	15	10.9125
	CTRL	1096_Grafted_Tumors_Data	1096	10	1254			DOX	16	10.1835
	CTRL	1096_Grafted_Tumors_Data	1096	13	2634			DOX	17	9.28048
	CTRL	1115_Grafted_Tumors_Data	1115	0	202			DOX	18	8.52992
	CTRL	1115_Grafted_Tumors_Data	1115	4	517			DOX	19	8.16218
	CTRL	1115_Grafted_Tumors_Data	1115	7	783			DOX	20	8.07472
	CTRL	1115_Grafted_Tumors_Data	1115	10	919			DOX	21	8.12229
	CTRL	1115_Grafted_Tumors_Data	1115	13	1714			KI	0	303.26
	CTRL	1115_Grafted_Tumors_Data	1115	16	1882			KI	1	367.373
	CTRL	1120_Grafted_Tumors_Data	1120	0	181			KI	2	442.89
	CTRL	1120_Grafted_Tumors_Data	1120	4	417			KI	3	528.865
	CTRL	1120_Grafted_Tumors_Data	1120	7	764			KI	4	622.993
	CTRL	1120_Grafted_Tumors_Data	1120	10	814			KI	5	721.612
	CTRL	1120_Grafted_Tumors_Data	1120	13	1273			KI	6	821.95
	CTRL	1120_Grafted_Tumors_Data	1120	16	2391			KI	7	923.597
	CTRL	1147_Grafted_Tumors_Data	1147	0	544			KI	8	1027.49
	CTRL	1147_Grafted_Tumors_Data	1147	4	1268			KI	9	1135.05
	CTRL	1147_Grafted_Tumors_Data	1147	7	2251			KI	10	1248.53
	DOX	1014_Grafted_Tumors_Data	1014	0	293			KI	11	1370.29
	DOX	1014_Grafted_Tumors_Data	1014	4	295			KI	12	1499.06
	DOX	1014_Grafted_Tumors_Data	1014	7	172			KI	13	1631.9
	DOX	1014_Grafted_Tumors_Data	1014	10	16			KI	14	1766.14
	DOX	1014_Grafted_Tumors_Data	1014	13	16			KI	15	1901.95
	DOX	1014_Grafted_Tumors_Data	1014	16	8			KI	16	2040.73
	DOX	1014_Grafted_Tumors_Data	1014	18	8			RI	0	282.489
	DOX	1014_Grafted_Tumors_Data	1014	21	8			RI	1	344.085
	DOX	1036_Grafted_Tumors_Data	1036	0	239			RI	2	417.161
	DOX	1036_Grafted_Tumors_Data	1036	4	273			RI	3	501.261
	DOX	1036_Grafted_Tumors_Data	1036	7	16			RI	4	595.387
	DOX	1036_Grafted_Tumors_Data	1036	10	8			RI	5	697.894
	DOX	1036_Grafted_Tumors_Data	1036	13	16			RI	6	808.112
	DOX	1036_Grafted_Tumors_Data	1036	16	8			RI	7	927.048
	DOX	1036_Grafted_Tumors_Data	1036	18	8			RI	8	1056.61
	DOX	1036_Grafted_Tumors_Data	1036	21	8			RI	9	1198.12
	DOX	1038_Grafted_Tumors_Data	1038	0	132			RI	10	1352.98
	DOX	1038_Grafted_Tumors_Data	1038	4	184			RI	11	1522.47
	DOX	1038_Grafted_Tumors_Data	1038	7	112			RI	12	1705.59
	DOX	1038_Grafted_Tumors_Data	1038	10	8			RI	13	1900.12
	DOX	1038_Grafted_Tumors_Data	1038	13	8			RI	14	2104.74
	DOX	1038_Grafted_Tumors_Data	1038	16	8			RI	15	2320.96
	DOX	1038_Grafted_Tumors_Data	1038	18	8
	DOX	1038_Grafted_Tumors_Data	1038	21	8
	DOX	1047_Grafted_Tumors_Data	1047	0	186
	DOX	1047_Grafted_Tumors_Data	1047	4	155
	DOX	1047_Grafted_Tumors_Data	1047	7	16
	DOX	1047_Grafted_Tumors_Data	1047	10	8
	DOX	1047_Grafted_Tumors_Data	1047	13	8
	DOX	1047_Grafted_Tumors_Data	1047	16	8
	DOX	1047_Grafted_Tumors_Data	1047	18	16
	DOX	1047_Grafted_Tumors_Data	1047	21	8
	DOX	1086_Grafted_Tumors_Data	1086	0	477
	DOX	1086_Grafted_Tumors_Data	1086	4	518
	DOX	1086_Grafted_Tumors_Data	1086	7	433
	DOX	1086_Grafted_Tumors_Data	1086	10	16
	DOX	1086_Grafted_Tumors_Data	1086	13	16
	DOX	1086_Grafted_Tumors_Data	1086	16	8
	DOX	1086_Grafted_Tumors_Data	1086	18	8
	DOX	1086_Grafted_Tumors_Data	1086	21	8
	DOX	1089_Grafted_Tumors_Data	1089	0	204
	DOX	1089_Grafted_Tumors_Data	1089	4	212
	DOX	1089_Grafted_Tumors_Data	1089	7	16
	DOX	1089_Grafted_Tumors_Data	1089	10	16
	DOX	1089_Grafted_Tumors_Data	1089	13	8
	DOX	1089_Grafted_Tumors_Data	1089	16	16
	DOX	1089_Grafted_Tumors_Data	1089	18	16
	DOX	1089_Grafted_Tumors_Data	1089	21	8
	DOX	1099_Grafted_Tumors_Data	1099	0	361
	DOX	1099_Grafted_Tumors_Data	1099	4	415
	DOX	1099_Grafted_Tumors_Data	1099	7	206
	DOX	1099_Grafted_Tumors_Data	1099	10	8
	DOX	1099_Grafted_Tumors_Data	1099	13	8
	DOX	1099_Grafted_Tumors_Data	1099	16	8
	DOX	1099_Grafted_Tumors_Data	1099	18	8
	DOX	1099_Grafted_Tumors_Data	1099	21	8
	DOX	1124_Grafted_Tumors_Data	1124	0	234
	DOX	1124_Grafted_Tumors_Data	1124	4	286
	DOX	1124_Grafted_Tumors_Data	1124	7	196
	DOX	1124_Grafted_Tumors_Data	1124	10	16
	DOX	1124_Grafted_Tumors_Data	1124	13	8
	DOX	1124_Grafted_Tumors_Data	1124	16	8
	DOX	1124_Grafted_Tumors_Data	1124	18	8
	DOX	1124_Grafted_Tumors_Data	1124	21	8
	DOX	1141_Grafted_Tumors_Data	1141	0	325
	DOX	1141_Grafted_Tumors_Data	1141	4	441
	DOX	1141_Grafted_Tumors_Data	1141	7	269
	DOX	1141_Grafted_Tumors_Data	1141	10	81
	DOX	1141_Grafted_Tumors_Data	1141	13	81
	DOX	1141_Grafted_Tumors_Data	1141	16	16
	DOX	1141_Grafted_Tumors_Data	1141	18	8
	DOX	1141_Grafted_Tumors_Data	1141	21	8
	DOX	1145_Grafted_Tumors_Data	1145	0	270
	DOX	1145_Grafted_Tumors_Data	1145	4	336
	DOX	1145_Grafted_Tumors_Data	1145	7	286
	DOX	1145_Grafted_Tumors_Data	1145	10	103
	DOX	1145_Grafted_Tumors_Data	1145	13	16
	DOX	1145_Grafted_Tumors_Data	1145	16	8
	DOX	1145_Grafted_Tumors_Data	1145	18	8
	DOX	1145_Grafted_Tumors_Data	1145	21	8
	KI	1007_Grafted_Tumors_Data	1007	0	202
	KI	1007_Grafted_Tumors_Data	1007	4	422
	KI	1007_Grafted_Tumors_Data	1007	7	670
	KI	1007_Grafted_Tumors_Data	1007	10	826
	KI	1007_Grafted_Tumors_Data	1007	13	1252
	KI	1007_Grafted_Tumors_Data	1007	16	1395
	KI	1007_Grafted_Tumors_Data	1007	18	2183
	KI	1009_Grafted_Tumors_Data	1009	0	469
	KI	1009_Grafted_Tumors_Data	1009	4	986
	KI	1009_Grafted_Tumors_Data	1009	5	1066
	KI	1011_Grafted_Tumors_Data	1011	0	174
	KI	1011_Grafted_Tumors_Data	1011	4	367
	KI	1011_Grafted_Tumors_Data	1011	7	346
	KI	1011_Grafted_Tumors_Data	1011	10	506
	KI	1011_Grafted_Tumors_Data	1011	13	1202
	KI	1011_Grafted_Tumors_Data	1011	16	1197
	KI	1011_Grafted_Tumors_Data	1011	18	2052
	KI	1031_Grafted_Tumors_Data	1031	0	252
	KI	1031_Grafted_Tumors_Data	1031	4	1065
	KI	1031_Grafted_Tumors_Data	1031	7	869
	KI	1031_Grafted_Tumors_Data	1031	10	1431
	KI	1031_Grafted_Tumors_Data	1031	13	2874
	KI	1032_Grafted_Tumors_Data	1032	0	524
	KI	1032_Grafted_Tumors_Data	1032	4	1020
	KI	1032_Grafted_Tumors_Data	1032	7	1510
	KI	1032_Grafted_Tumors_Data	1032	10	1386
	KI	1032_Grafted_Tumors_Data	1032	13	2319
	KI	1058_Grafted_Tumors_Data	1058	0	290
	KI	1058_Grafted_Tumors_Data	1058	4	911
	KI	1058_Grafted_Tumors_Data	1058	7	1244
	KI	1058_Grafted_Tumors_Data	1058	10	2228
	KI	1060_Grafted_Tumors_Data	1060	0	301
	KI	1060_Grafted_Tumors_Data	1060	4	388
	KI	1060_Grafted_Tumors_Data	1060	7	514
	KI	1060_Grafted_Tumors_Data	1060	10	660
	KI	1060_Grafted_Tumors_Data	1060	13	1036
	KI	1060_Grafted_Tumors_Data	1060	16	1742
	KI	1060_Grafted_Tumors_Data	1060	18	2297
	KI	1144_Grafted_Tumors_Data	1144	0	237
	KI	1144_Grafted_Tumors_Data	1144	4	501
	KI	1144_Grafted_Tumors_Data	1144	7	1035
	KI	1144_Grafted_Tumors_Data	1144	10	1387
	KI	1144_Grafted_Tumors_Data	1144	13	2173
	KI	1149_Grafted_Tumors_Data	1149	0	227
	KI	1149_Grafted_Tumors_Data	1149	4	624
	KI	1149_Grafted_Tumors_Data	1149	7	1003
	KI	1149_Grafted_Tumors_Data	1149	10	917
	KI	1149_Grafted_Tumors_Data	1149	13	1510
	KI	1149_Grafted_Tumors_Data	1149	16	1973
	KI	1180_Grafted_Tumors_Data	1180	0	348
	KI	1180_Grafted_Tumors_Data	1180	4	1178
	KI	1180_Grafted_Tumors_Data	1180	7	2023
	RI	1015_Grafted_Tumors_Data	1015	0	299
	RI	1015_Grafted_Tumors_Data	1015	4	652
	RI	1015_Grafted_Tumors_Data	1015	7	1334
	RI	1015_Grafted_Tumors_Data	1015	10	1338
	RI	1015_Grafted_Tumors_Data	1015	13	2536
	RI	1027_Grafted_Tumors_Data	1027	0	245
	RI	1027_Grafted_Tumors_Data	1027	4	541
	RI	1027_Grafted_Tumors_Data	1027	7	646
	RI	1027_Grafted_Tumors_Data	1027	10	783
	RI	1027_Grafted_Tumors_Data	1027	13	1788
	RI	1027_Grafted_Tumors_Data	1027	16	2106
	RI	1029_Grafted_Tumors_Data	1029	0	281
	RI	1029_Grafted_Tumors_Data	1029	4	350
	RI	1029_Grafted_Tumors_Data	1029	7	406
	RI	1029_Grafted_Tumors_Data	1029	10	1142
	RI	1029_Grafted_Tumors_Data	1029	13	2049
	RI	1039_Grafted_Tumors_Data	1039	0	187
	RI	1039_Grafted_Tumors_Data	1039	4	353
	RI	1039_Grafted_Tumors_Data	1039	7	822
	RI	1039_Grafted_Tumors_Data	1039	10	806
	RI	1039_Grafted_Tumors_Data	1039	13	1079
	RI	1039_Grafted_Tumors_Data	1039	16	1648
	RI	1039_Grafted_Tumors_Data	1039	18	2303
	RI	1052_Grafted_Tumors_Data	1052	0	205
	RI	1052_Grafted_Tumors_Data	1052	4	633
	RI	1052_Grafted_Tumors_Data	1052	7	1018
	RI	1052_Grafted_Tumors_Data	1052	10	963
	RI	1052_Grafted_Tumors_Data	1052	13	1551
	RI	1052_Grafted_Tumors_Data	1052	16	2174
	RI	1066_Grafted_Tumors_Data	1066	0	343
	RI	1066_Grafted_Tumors_Data	1066	4	790
	RI	1066_Grafted_Tumors_Data	1066	7	837
	RI	1066_Grafted_Tumors_Data	1066	10	1757
	RI	1066_Grafted_Tumors_Data	1066	12	2330
	RI	1075_Grafted_Tumors_Data	1075	0	133
	RI	1075_Grafted_Tumors_Data	1075	4	566
	RI	1075_Grafted_Tumors_Data	1075	7	695
	RI	1075_Grafted_Tumors_Data	1075	10	1145
	RI	1075_Grafted_Tumors_Data	1075	13	2077
	RI	1085_Grafted_Tumors_Data	1085	0	234
	RI	1085_Grafted_Tumors_Data	1085	4	958
	RI	1085_Grafted_Tumors_Data	1085	7	892
	RI	1085_Grafted_Tumors_Data	1085	10	1666
	RI	1085_Grafted_Tumors_Data	1085	12	2243
	RI	1134_Grafted_Tumors_Data	1134	0	479
	RI	1134_Grafted_Tumors_Data	1134	4	1354
	RI	1134_Grafted_Tumors_Data	1134	7	1495
	RI	1134_Grafted_Tumors_Data	1134	10	1999
	RI	1137_Grafted_Tumors_Data	1137	0	394
	RI	1137_Grafted_Tumors_Data	1137	4	1274
	RI	1137_Grafted_Tumors_Data	1137	7	1406
	RI	1137_Grafted_Tumors_Data	1137	10	1896
Fig 1F - Confluence (%) of KMS27 shNTC, shIRE1 and shXBP1 cells in the presence of Dox
	Time (h)	shNTC	shNTC	shNTC	shNTC	shNTC	shIRE1	shIRE1	shIRE1	shIRE1	shIRE1	shXBP1	shXBP1	shXBP1	shXBP1	shXBP1	shNTC+Dox	shNTC+Dox	shNTC+Dox	shNTC+Dox	shNTC+Dox	shIRE1+Dox	shIRE1+Dox	shIRE1+Dox	shIRE1+Dox	shIRE1+Dox	shXBP1+Dox	shXBP1+Dox	shXBP1+Dox	shXBP1+Dox	shXBP1+Dox
	0	1.3083	1.22458	1.26223	1.32343	1.35576	1.45737	1.51836	1.39326	1.65327	1.5748	0	0	0	0	0	1.4153	1.93662	1.31756	1.31693	1.27763	1.43858	1.44486	1.29801	1.34781	1.36536	0	0	0	0	0
	4	1.23998	0	1.17188	1.20752	1.20572	1.37302	1.3523	1.31562	1.50247	1.32405	0	0	0	0	0	1.20959	1.89158	1.21304	1.19211	1.12836	1.31942	1.28412	1.24613	1.24903	1.19695	0	0	0	0	0
	8	1.1267	0	0	1.13326	1.18465	1.29518	1.37703	1.34028	1.46027	1.31749	0	0	0	0	0	1.19771	1.65789	1.18493	1.15695	0	1.3981	1.26982	1.25566	1.20075	1.21387	0	0	0	0	0
	12	1.15633	0	0	1.19287	1.21477	1.33586	1.40369	1.35645	1.49439	1.2929	0	0	0	0	0	1.13913	1.82133	1.26112	1.23266	0	1.40625	1.35631	1.28488	1.28744	1.30823	0	0	0	0	0
	16	1.21235	1.17857	1.17775	1.22078	1.29269	1.39603	1.51256	1.4316	1.59296	1.37959	0	0	0	0	0	0	1.91914	1.2873	1.30236	1.16814	1.44873	1.445	1.33572	1.35334	1.37178	0	0	0	0	0
	20	1.33103	1.26996	1.2098	1.40003	1.45315	1.48244	1.55829	1.48638	1.6505	1.44203	0	0	0	0	0	1.21166	1.92764	1.42752	1.38732	1.23833	1.51636	1.44832	1.35893	1.41122	1.42359	0	0	0	0	0
	24	1.529	1.40791	1.39181	1.54523	1.57113	1.51152	1.60394	1.5759	1.8281	1.69112	0	0	0	0	0	1.38	2.02296	1.53342	1.51988	1.33938	1.62073	1.57183	1.41316	1.40963	1.44921	0	0	0	0	0
	28	1.68117	1.7117	1.53542	1.66356	1.64477	1.62522	1.75101	1.74935	1.94249	1.81698	0	0	0	0	0	1.55608	2.00369	1.57611	1.68193	1.49039	1.56968	1.55428	1.45923	1.43319	1.43941	0	0	0	0	0
	32	1.86719	1.8587	1.63627	1.84302	1.84737	1.84302	1.84799	1.89213	2.03242	2.02662	0	0	0	0	0	1.71999	2.114	1.73664	1.80772	1.60871	1.62128	1.6094	1.44362	1.46213	1.49342	0	0	0	0	0
	36	1.99906	2.01087	1.90429	1.93275	2.03899	1.88764	2.03367	2.07484	2.25816	2.09908	0	0	0	0	0	1.94035	2.36447	2.05052	1.96922	1.70749	1.65085	1.59966	1.43512	1.47249	1.4794	0	0	0	0	0
	40	2.17859	2.19738	2.13017	2.18239	2.19565	2.02697	2.25084	2.25388	2.40461	2.28787	0	0	0	1.20883	0	2.15137	2.66033	2.14018	2.21188	1.95312	1.70086	1.64325	1.47077	1.4765	1.53846	0	0	0	0	0
	44	2.34195	2.49475	2.41904	2.44453	2.3921	2.23779	2.38927	2.45241	2.69265	2.44937	0	1.1477	1.18686	1.41537	1.23549	2.39279	2.93283	2.40295	2.38506	2.18577	1.67551	1.65893	1.50606	1.49757	1.57286	0	0	0	1.21332	1.25905
	48	2.6396	2.716	2.67739	2.82749	2.71918	2.41214	2.60562	2.64934	2.93711	2.6979	1.25159	1.4202	1.4479	1.83756	1.52817	2.59878	3.19525	2.62378	2.61936	2.36019	1.71274	1.71108	1.55235	1.506	1.59711	0	1.18362	1.41157	1.38974	1.56872
	52	3.05178	3.14144	2.93808	3.15905	2.95148	2.65584	2.87211	2.98816	3.24823	2.94229	1.63786	1.75605	1.81269	2.4149	2.0546	2.82293	3.56937	2.9329	2.88544	2.64796	1.76061	1.69851	1.56533	1.51187	1.63261	1.51173	1.67357	1.71087	1.61196	1.77795
	56	3.42071	3.557	3.15256	4.03169	3.35564	2.83972	3.15525	3.18441	3.46195	3.14994	1.93965	2.11573	2.26576	2.94236	2.37311	3.21542	3.80063	3.15892	3.1536	2.9615	1.77111	1.70058	1.59027	1.54668	1.65403	2.05232	2.09383	2.09846	2.17562	2.26065
	60	3.64984	3.8637	3.5074	4.40857	3.78412	3.15139	3.37278	3.52847	3.7614	3.46271	2.66267	2.73168	2.71262	3.39826	2.96606	3.32249	4.13123	3.51266	3.42776	3.3334	1.75066	1.70894	1.59186	1.54205	1.65858	2.67808	2.71842	2.53758	2.94223	2.70661
	64	4.16528	4.23982	3.90252	4.67962	4.30047	3.36635	3.59064	3.77521	4.11182	3.80726	3.07057	3.56225	3.23324	3.47287	3.37367	3.56681	4.28817	3.97194	3.7969	3.58518	1.7584	1.69782	1.60837	1.57079	1.67233	3.09606	3.31323	3.15346	3.41229	3.09986
	68	4.39324	4.56503	4.38875	4.8968	4.69406	3.67982	3.99059	4.06146	4.38142	4.12916	3.35198	4.15465	3.64328	4.35069	3.70607	4.06236	4.54596	4.41845	4.12874	3.89202	1.7316	1.68055	1.58661	1.57701	1.66155	3.56287	3.73874	3.54471	4.11002	3.41995
	72	4.66643	4.81771	4.66816	5.51289	5.29516	3.99411	4.43233	4.47337	4.79457	4.51619	4.01954	4.41375	4.25654	5.02977	4.63922	4.43399	4.97928	4.826	4.43565	4.29943	1.75937	1.70328	1.5882	1.5339	1.65568	4.23284	4.43475	4.18276	4.41935	3.99156
	76	5.05975	5.31678	4.96961	5.9118	5.65885	4.38654	4.872	4.83774	5.13332	4.84665	4.24756	5.32376	4.73081	5.40914	5.22754	4.74808	5.38268	5.15294	4.78462	4.58209	1.74424	1.67599	1.5815	1.56747	1.64608	4.7	4.79823	4.70373	5.02259	4.48352
	80	5.51849	5.73815	5.52968	6.21263	6.18624	4.8376	5.25903	5.14105	5.72267	5.28749	4.66823	5.83617	5.24453	5.99179	5.84003	5.31257	5.65215	5.55599	5.32038	4.95158	1.70666	1.67972	1.55801	1.51801	1.63993	5.35022	5.52864	5.22008	5.55537	5.24038
	84	5.99615	6.06861	5.86863	6.54026	6.63496	5.07564	5.68855	5.59316	6.13651	5.76377	5.1854	6.20669	5.74844	6.42663	6.80979	5.70658	6.02709	6.09603	5.78733	5.19562	1.73574	1.65278	1.55953	1.54737	1.62937	5.98005	5.97798	6.06722	6.14846	5.71839
	88	6.52755	6.5893	6.39237	7.05826	7.11884	5.66852	6.17913	6.06529	6.61134	6.25007	5.74416	6.9744	6.43651	6.83432	6.69119	6.10625	6.42013	6.52423	6.16407	5.54632	1.70259	1.65575	1.54875	1.53888	1.61382	6.56768	6.72649	6.63123	6.75881	6.30305
	92	7.10875	6.97302	7.05128	7.93656	7.7341	6.19094	6.6963	6.68822	7.20394	6.72158	6.70252	7.6242	7.1866	7.93746	7.52956	6.44314	7.00997	7.02144	6.84371	6.16787	1.7258	1.62778	1.53515	1.489	1.60733	7.4685	7.53765	7.36192	7.29934	6.82409
	96	7.45634	7.74184	7.50366	8.1509	8.17232	6.71039	7.19959	7.08865	7.65169	7.23903	7.29781	8.05102	7.54373	8.3515	8.11374	6.83204	7.39936	7.38644	7.23496	6.59559	1.70666	1.61548	1.52244	1.48956	1.61348	8.05938	8.38396	7.65839	8.26895	7.44757
	100	8.07685	8.11941	8.33872	8.65702	8.84836	7.17845	7.71524	7.61391	8.18337	7.82169	7.45109	8.73494	8.48606	9.05518	9.01346	7.33125	8.11063	8.1163	7.77741	6.92784	1.67806	1.63316	1.51546	1.46006	1.59379	8.92518	9.24403	8.42562	9.08619	8.19387
	104	8.59651	8.68306	8.59071	9.19927	9.37845	7.59988	8.15139	8.09848	8.76506	8.32933	8.60535	9.68971	8.68383	9.60958	9.14684	7.7973	8.78502	8.58926	8.24809	7.3499	1.65948	1.60167	1.51014	1.45543	1.58391	9.88768	10.039	9.07148	9.71782	8.77335
	108	9.02368	9.23077	9.30337	9.84582	9.88022	8.18206	8.62124	8.76637	9.45789	9.00461	8.80547	10.551	9.53512	10.024	9.6542	8.36248	9.47336	9.18552	8.72195	7.81872	1.67917	1.57369	1.50296	1.45074	1.57065	10.9023	10.9099	9.82068	10.8479	9.95482
	112	9.44518	9.86585	9.75665	10.3715	10.5096	8.5378	9.23892	9.33542	10.0167	9.43261	9.15907	11.0445	9.75029	11.1423	10.8467	8.89016	9.89024	9.63189	9.39724	8.38245	1.6572	1.58384	1.48196	1.43637	1.56934	11.4749	11.8709	10.468	11.6365	10.9594
	116	10.0193	10.5332	10.3575	11.1259	11.2202	9.19948	9.92906	9.83346	10.5971	10.0401	10.2963	11.425	10.783	11.5703	11.1735	9.54209	10.4785	10.275	9.78669	8.94797	1.63406	1.54433	1.4888	1.48313	1.56222	12.4266	12.6026	11.7688	12.4378	11.9033
	120	10.4676	11.1357	11.1053	11.4418	11.7991	9.83636	10.4271	10.482	11.1972	10.7733	10.7111	12.2055	11.4259	12.2772	11.8797	10.043	11.0421	10.6072	10.2876	9.56869	1.61693	1.53473	1.48707	1.46918	1.54012	13.353	13.4265	12.7179	13.063	12.8016
	124	10.9442	11.5789	11.4228	12.2178	12.2292	10.5354	11.1368	11.2439	12.0415	11.3782	11.7033	12.684	12.489	13.01	12.7566	10.5662	11.6661	11.1233	11.0474	9.9933	1.63869	1.51967	1.47312	1.40701	1.52458	14.2806	14.3481	13.5797	13.8516	13.7586
	128	11.593	12.1655	11.869	12.8592	12.8473	11.1612	11.5943	11.7326	12.7212	11.879	12.0395	12.8938	12.7521	13.7492	13.4364	11.2233	12.0486	11.8357	11.6044	10.443	1.60222	1.55946	1.44162	1.39499	1.51995	15.2379	15.2858	14.3352	14.7604	14.5409
	132	12.2738	12.7971	12.7675	13.4369	13.6327	11.7661	12.4233	12.5381	13.1761	12.5999	12.8894	14.5612	13.4414	14.5042	14.0932	11.5461	12.4009	12.3675	12.131	10.8685	1.58675	1.50979	1.43948	1.43222	1.52741	15.967	15.8687	15.4107	15.8268	15.5084
	136	12.9118	13.232	13.6782	14.4039	14.3192	12.5243	13.1733	13.2151	14.1503	13.3429	13.7276	15.2745	14.7892	16.0755	15.4425	12.0905	13.227	13.1787	12.9225	11.6819	1.58398	1.50496	1.46227	1.44093	1.52865	17.4918	17.3259	16.719	17.018	16.6195
	140	13.355	14.1777	14.2303	15.0759	15.1441	13.1555	13.8639	14.0226	14.8388	14.112	14.5941	16.0137	15.6567	16.8138	16.3694	12.8175	14.0578	13.8595	13.6	12.2372	1.57549	1.51373	1.44853	1.39167	1.51801	18.1938	18.1377	17.7279	18.0837	17.7239
	144	14.0226	14.6741	14.8445	15.5525	15.748	13.8375	14.7736	14.644	15.5942	14.6713	15.1315	17.0652	16.2915	17.795	16.9891	13.5358	14.8117	14.2344	14.4329	12.9342	1.57286	1.51097	1.43443	1.42449	1.5089	19.3968	19.2273	18.7535	19.0284	19.0689
	148	14.7839	15.2917	15.4578	16.0961	16.3996	14.5474	15.4114	15.469	16.3639	15.368	16.1036	17.6207	16.9532	18.0384	17.7555	14.2639	15.1575	14.8821	14.9304	13.4644	1.56879	1.49543	1.43948	1.41834	1.51318	20.539	20.0985	19.774	20.1221	20.0125
	152	15.1991	15.8521	16.2895	16.6951	17.0703	15.4602	16.0379	16.1641	17.3949	16.2059	16.6488	18.5373	17.281	18.3965	18.8605	14.8109	16.079	15.4616	15.7238	14.1904	1.56927	1.49757	1.42932	1.40957	1.4984	21.5398	21.0691	20.7478	21.137	20.7627
Fig 1G - In vivo tumor growth (tumor volume in mm3) of KMS27 shIRE1 and shXBP1 in the presence of Dox
				Day	Tumor volume				Day	Tumor volume
	groupName	ID	animalCode	x	y_orig		Overlay fit	groupName	x	yPred
	shIRE1_Suc	1128_Grafted_Tumors_Study_Master_TE_KMS27_shIRE1	1128	0	208			shIRE1_Suc	0	230.983
	shIRE1_Suc	1128_Grafted_Tumors_Study_Master_TE_KMS27_shIRE1	1128	3	262			shIRE1_Suc	1	284.166
	shIRE1_Suc	1128_Grafted_Tumors_Study_Master_TE_KMS27_shIRE1	1128	7	703			shIRE1_Suc	2	349.034
	shIRE1_Suc	1128_Grafted_Tumors_Study_Master_TE_KMS27_shIRE1	1128	10	1008			shIRE1_Suc	3	427.336
	shIRE1_Suc	1128_Grafted_Tumors_Study_Master_TE_KMS27_shIRE1	1128	13	1766			shIRE1_Suc	4	520.702
	shIRE1_Suc	1128_Grafted_Tumors_Study_Master_TE_KMS27_shIRE1	1128	17	2089			shIRE1_Suc	5	630.475
	shIRE1_Suc	1131_Grafted_Tumors_Study_Master_TE_KMS27_shIRE1	1131	0	191			shIRE1_Suc	6	757.45
	shIRE1_Suc	1131_Grafted_Tumors_Study_Master_TE_KMS27_shIRE1	1131	3	240			shIRE1_Suc	7	901.566
	shIRE1_Suc	1131_Grafted_Tumors_Study_Master_TE_KMS27_shIRE1	1131	7	682			shIRE1_Suc	8	1061.72
	shIRE1_Suc	1131_Grafted_Tumors_Study_Master_TE_KMS27_shIRE1	1131	10	1299			shIRE1_Suc	9	1236.09
	shIRE1_Suc	1131_Grafted_Tumors_Study_Master_TE_KMS27_shIRE1	1131	13	2237			shIRE1_Suc	10	1421.84
	shIRE1_Suc	1139_Grafted_Tumors_Study_Master_TE_KMS27_shIRE1	1139	0	251			shIRE1_Suc	11	1615.12
	shIRE1_Suc	1139_Grafted_Tumors_Study_Master_TE_KMS27_shIRE1	1139	3	338			shIRE1_Suc	12	1812.28
	shIRE1_Suc	1139_Grafted_Tumors_Study_Master_TE_KMS27_shIRE1	1139	7	767			shIRE1_Suc	13	2009.54
	shIRE1_Suc	1139_Grafted_Tumors_Study_Master_TE_KMS27_shIRE1	1139	10	1090			shIRE1_Suc	14	2203.35
	shIRE1_Suc	1139_Grafted_Tumors_Study_Master_TE_KMS27_shIRE1	1139	13	1431			shIRE1_Suc	15	2392.02
	shIRE1_Suc	1139_Grafted_Tumors_Study_Master_TE_KMS27_shIRE1	1139	17	2646			shIRE1_Suc	16	2575.14
	shIRE1_Suc	1157_Grafted_Tumors_Study_Master_TE_KMS27_shIRE1	1157	0	241			shIRE1_Dox	0	286.704
	shIRE1_Suc	1157_Grafted_Tumors_Study_Master_TE_KMS27_shIRE1	1157	3	515			shIRE1_Dox	1	222.773
	shIRE1_Suc	1157_Grafted_Tumors_Study_Master_TE_KMS27_shIRE1	1157	7	1044			shIRE1_Dox	2	172.285
	shIRE1_Suc	1157_Grafted_Tumors_Study_Master_TE_KMS27_shIRE1	1157	10	1741			shIRE1_Dox	3	131.991
	shIRE1_Suc	1157_Grafted_Tumors_Study_Master_TE_KMS27_shIRE1	1157	13	2549			shIRE1_Dox	4	99.8269
	shIRE1_Suc	1165_Grafted_Tumors_Study_Master_TE_KMS27_shIRE1	1165	0	219			shIRE1_Dox	5	74.6396
	shIRE1_Suc	1165_Grafted_Tumors_Study_Master_TE_KMS27_shIRE1	1165	3	260			shIRE1_Dox	6	55.3173
	shIRE1_Suc	1165_Grafted_Tumors_Study_Master_TE_KMS27_shIRE1	1165	7	740			shIRE1_Dox	7	40.7446
	shIRE1_Suc	1165_Grafted_Tumors_Study_Master_TE_KMS27_shIRE1	1165	10	1421			shIRE1_Dox	8	29.9462
	shIRE1_Suc	1165_Grafted_Tumors_Study_Master_TE_KMS27_shIRE1	1165	13	1894			shIRE1_Dox	9	22.1715
	shIRE1_Suc	1169_Grafted_Tumors_Study_Master_TE_KMS27_shIRE1	1169	0	327			shIRE1_Dox	10	16.7166
	shIRE1_Suc	1169_Grafted_Tumors_Study_Master_TE_KMS27_shIRE1	1169	3	774			shIRE1_Dox	11	12.9699
	shIRE1_Suc	1169_Grafted_Tumors_Study_Master_TE_KMS27_shIRE1	1169	7	1359			shIRE1_Dox	12	10.4472
	shIRE1_Suc	1169_Grafted_Tumors_Study_Master_TE_KMS27_shIRE1	1169	10	2528			shIRE1_Dox	13	8.81053
	shIRE1_Suc	1172_Grafted_Tumors_Study_Master_TE_KMS27_shIRE1	1172	0	216			shIRE1_Dox	19	8.35309
	shIRE1_Suc	1172_Grafted_Tumors_Study_Master_TE_KMS27_shIRE1	1172	3	509			shIRE1_Dox	20	9.16502
	shIRE1_Suc	1172_Grafted_Tumors_Study_Master_TE_KMS27_shIRE1	1172	7	1336			shXBP1_Suc	0	245.57
	shIRE1_Suc	1172_Grafted_Tumors_Study_Master_TE_KMS27_shIRE1	1172	10	1356			shXBP1_Suc	1	303.64
	shIRE1_Suc	1172_Grafted_Tumors_Study_Master_TE_KMS27_shIRE1	1172	13	2703			shXBP1_Suc	2	375.09
	shIRE1_Suc	1177_Grafted_Tumors_Study_Master_TE_KMS27_shIRE1	1177	0	180			shXBP1_Suc	3	462.48
	shIRE1_Suc	1177_Grafted_Tumors_Study_Master_TE_KMS27_shIRE1	1177	3	294			shXBP1_Suc	4	568.658
	shIRE1_Suc	1177_Grafted_Tumors_Study_Master_TE_KMS27_shIRE1	1177	7	798			shXBP1_Suc	5	696.852
	shIRE1_Suc	1177_Grafted_Tumors_Study_Master_TE_KMS27_shIRE1	1177	10	1542			shXBP1_Suc	6	850.584
	shIRE1_Suc	1177_Grafted_Tumors_Study_Master_TE_KMS27_shIRE1	1177	13	1436			shXBP1_Suc	7	1033.57
	shIRE1_Suc	1177_Grafted_Tumors_Study_Master_TE_KMS27_shIRE1	1177	17	2355			shXBP1_Suc	8	1249.73
	shIRE1_Suc	1182_Grafted_Tumors_Study_Master_TE_KMS27_shIRE1	1182	0	311			shXBP1_Suc	9	1503.78
	shIRE1_Suc	1182_Grafted_Tumors_Study_Master_TE_KMS27_shIRE1	1182	3	480			shXBP1_Suc	10	1801.09
	shIRE1_Suc	1182_Grafted_Tumors_Study_Master_TE_KMS27_shIRE1	1182	7	1223			shXBP1_Suc	11	2147.75
	shIRE1_Suc	1182_Grafted_Tumors_Study_Master_TE_KMS27_shIRE1	1182	10	1316			shXBP1_Suc	12	2551.25
	shIRE1_Suc	1182_Grafted_Tumors_Study_Master_TE_KMS27_shIRE1	1182	13	1730			shXBP1_Suc	13	3020.62
	shIRE1_Suc	1182_Grafted_Tumors_Study_Master_TE_KMS27_shIRE1	1182	17	2317			shXBP1_Dox	0	229.721
	shIRE1_Suc	1185_Grafted_Tumors_Study_Master_TE_KMS27_shIRE1	1185	0	272			shXBP1_Dox	1	265.427
	shIRE1_Suc	1185_Grafted_Tumors_Study_Master_TE_KMS27_shIRE1	1185	3	567			shXBP1_Dox	2	307.669
	shIRE1_Suc	1185_Grafted_Tumors_Study_Master_TE_KMS27_shIRE1	1185	7	1257			shXBP1_Dox	3	358.935
	shIRE1_Suc	1185_Grafted_Tumors_Study_Master_TE_KMS27_shIRE1	1185	10	1618			shXBP1_Dox	4	422.472
	shIRE1_Suc	1185_Grafted_Tumors_Study_Master_TE_KMS27_shIRE1	1185	13	2030			shXBP1_Dox	5	501.364
	shIRE1_Dox	1105_Grafted_Tumors_Study_Master_TE_KMS27_shIRE1	1105	0	231			shXBP1_Dox	6	599.052
	shIRE1_Dox	1105_Grafted_Tumors_Study_Master_TE_KMS27_shIRE1	1105	3	126			shXBP1_Dox	7	719.644
	shIRE1_Dox	1105_Grafted_Tumors_Study_Master_TE_KMS27_shIRE1	1105	7	16			shXBP1_Dox	8	867.188
	shIRE1_Dox	1105_Grafted_Tumors_Study_Master_TE_KMS27_shIRE1	1105	10	8			shXBP1_Dox	9	1042.13
	shIRE1_Dox	1105_Grafted_Tumors_Study_Master_TE_KMS27_shIRE1	1105	13	8			shXBP1_Dox	10	1240.58
	shIRE1_Dox	1105_Grafted_Tumors_Study_Master_TE_KMS27_shIRE1	1105	17	8			shXBP1_Dox	11	1453.48
	shIRE1_Dox	1105_Grafted_Tumors_Study_Master_TE_KMS27_shIRE1	1105	20	8			shXBP1_Dox	12	1666.66
	shIRE1_Dox	1125_Grafted_Tumors_Study_Master_TE_KMS27_shIRE1	1125	0	248			shXBP1_Dox	13	1860.41
	shIRE1_Dox	1125_Grafted_Tumors_Study_Master_TE_KMS27_shIRE1	1125	3	187			shXBP1_Dox	14	2013.39
	shIRE1_Dox	1125_Grafted_Tumors_Study_Master_TE_KMS27_shIRE1	1125	7	32			shXBP1_Dox	15	2114.91
	shIRE1_Dox	1125_Grafted_Tumors_Study_Master_TE_KMS27_shIRE1	1125	10	8			shXBP1_Dox	16	2161.47
	shIRE1_Dox	1125_Grafted_Tumors_Study_Master_TE_KMS27_shIRE1	1125	13	8			shXBP1_Dox	17	2154.53
	shIRE1_Dox	1125_Grafted_Tumors_Study_Master_TE_KMS27_shIRE1	1125	17	8
	shIRE1_Dox	1125_Grafted_Tumors_Study_Master_TE_KMS27_shIRE1	1125	20	8
	shIRE1_Dox	1127_Grafted_Tumors_Study_Master_TE_KMS27_shIRE1	1127	0	231
	shIRE1_Dox	1127_Grafted_Tumors_Study_Master_TE_KMS27_shIRE1	1127	3	175
	shIRE1_Dox	1127_Grafted_Tumors_Study_Master_TE_KMS27_shIRE1	1127	7	82
	shIRE1_Dox	1127_Grafted_Tumors_Study_Master_TE_KMS27_shIRE1	1127	10	16
	shIRE1_Dox	1127_Grafted_Tumors_Study_Master_TE_KMS27_shIRE1	1127	13	8
	shIRE1_Dox	1127_Grafted_Tumors_Study_Master_TE_KMS27_shIRE1	1127	17	8
	shIRE1_Dox	1127_Grafted_Tumors_Study_Master_TE_KMS27_shIRE1	1127	20	8
	shIRE1_Dox	1136_Grafted_Tumors_Study_Master_TE_KMS27_shIRE1	1136	0	172
	shIRE1_Dox	1136_Grafted_Tumors_Study_Master_TE_KMS27_shIRE1	1136	3	148
	shIRE1_Dox	1136_Grafted_Tumors_Study_Master_TE_KMS27_shIRE1	1136	7	38
	shIRE1_Dox	1136_Grafted_Tumors_Study_Master_TE_KMS27_shIRE1	1136	10	16
	shIRE1_Dox	1136_Grafted_Tumors_Study_Master_TE_KMS27_shIRE1	1136	13	8
	shIRE1_Dox	1136_Grafted_Tumors_Study_Master_TE_KMS27_shIRE1	1136	17	8
	shIRE1_Dox	1136_Grafted_Tumors_Study_Master_TE_KMS27_shIRE1	1136	20	8
	shIRE1_Dox	1155_Grafted_Tumors_Study_Master_TE_KMS27_shIRE1	1155	0	241
	shIRE1_Dox	1155_Grafted_Tumors_Study_Master_TE_KMS27_shIRE1	1155	3	284
	shIRE1_Dox	1155_Grafted_Tumors_Study_Master_TE_KMS27_shIRE1	1155	7	54
	shIRE1_Dox	1155_Grafted_Tumors_Study_Master_TE_KMS27_shIRE1	1155	10	16
	shIRE1_Dox	1155_Grafted_Tumors_Study_Master_TE_KMS27_shIRE1	1155	13	16
	shIRE1_Dox	1155_Grafted_Tumors_Study_Master_TE_KMS27_shIRE1	1155	17	16
	shIRE1_Dox	1155_Grafted_Tumors_Study_Master_TE_KMS27_shIRE1	1155	20	8
	shIRE1_Dox	1164_Grafted_Tumors_Study_Master_TE_KMS27_shIRE1	1164	0	203
	shIRE1_Dox	1164_Grafted_Tumors_Study_Master_TE_KMS27_shIRE1	1164	3	158
	shIRE1_Dox	1164_Grafted_Tumors_Study_Master_TE_KMS27_shIRE1	1164	7	59
	shIRE1_Dox	1164_Grafted_Tumors_Study_Master_TE_KMS27_shIRE1	1164	10	16
	shIRE1_Dox	1164_Grafted_Tumors_Study_Master_TE_KMS27_shIRE1	1164	13	16
	shIRE1_Dox	1164_Grafted_Tumors_Study_Master_TE_KMS27_shIRE1	1164	17	8
	shIRE1_Dox	1164_Grafted_Tumors_Study_Master_TE_KMS27_shIRE1	1164	20	8
	shIRE1_Dox	1192_Grafted_Tumors_Study_Master_TE_KMS27_shIRE1	1192	0	338
	shIRE1_Dox	1192_Grafted_Tumors_Study_Master_TE_KMS27_shIRE1	1192	3	355
	shIRE1_Dox	1192_Grafted_Tumors_Study_Master_TE_KMS27_shIRE1	1192	7	69
	shIRE1_Dox	1192_Grafted_Tumors_Study_Master_TE_KMS27_shIRE1	1192	10	8
	shIRE1_Dox	1192_Grafted_Tumors_Study_Master_TE_KMS27_shIRE1	1192	13	8
	shIRE1_Dox	1192_Grafted_Tumors_Study_Master_TE_KMS27_shIRE1	1192	17	8
	shIRE1_Dox	1192_Grafted_Tumors_Study_Master_TE_KMS27_shIRE1	1192	20	8
	shIRE1_Dox	1194_Grafted_Tumors_Study_Master_TE_KMS27_shIRE1	1194	0	314
	shIRE1_Dox	1194_Grafted_Tumors_Study_Master_TE_KMS27_shIRE1	1194	3	162
	shIRE1_Dox	1194_Grafted_Tumors_Study_Master_TE_KMS27_shIRE1	1194	7	59
	shIRE1_Dox	1194_Grafted_Tumors_Study_Master_TE_KMS27_shIRE1	1194	10	16
	shIRE1_Dox	1194_Grafted_Tumors_Study_Master_TE_KMS27_shIRE1	1194	13	16
	shIRE1_Dox	1194_Grafted_Tumors_Study_Master_TE_KMS27_shIRE1	1194	17	16
	shIRE1_Dox	1194_Grafted_Tumors_Study_Master_TE_KMS27_shIRE1	1194	20	8
	shIRE1_Dox	1198_Grafted_Tumors_Study_Master_TE_KMS27_shIRE1	1198	0	172
	shIRE1_Dox	1198_Grafted_Tumors_Study_Master_TE_KMS27_shIRE1	1198	3	218
	shIRE1_Dox	1198_Grafted_Tumors_Study_Master_TE_KMS27_shIRE1	1198	7	50
	shIRE1_Dox	1198_Grafted_Tumors_Study_Master_TE_KMS27_shIRE1	1198	10	8
	shIRE1_Dox	1198_Grafted_Tumors_Study_Master_TE_KMS27_shIRE1	1198	13	8
	shIRE1_Dox	1198_Grafted_Tumors_Study_Master_TE_KMS27_shIRE1	1198	17	8
	shIRE1_Dox	1198_Grafted_Tumors_Study_Master_TE_KMS27_shIRE1	1198	20	8
	shIRE1_Dox	1199_Grafted_Tumors_Study_Master_TE_KMS27_shIRE1	1199	0	263
	shIRE1_Dox	1199_Grafted_Tumors_Study_Master_TE_KMS27_shIRE1	1199	3	157
	shIRE1_Dox	1199_Grafted_Tumors_Study_Master_TE_KMS27_shIRE1	1199	7	16
	shIRE1_Dox	1199_Grafted_Tumors_Study_Master_TE_KMS27_shIRE1	1199	10	8
	shIRE1_Dox	1199_Grafted_Tumors_Study_Master_TE_KMS27_shIRE1	1199	13	8
	shIRE1_Dox	1199_Grafted_Tumors_Study_Master_TE_KMS27_shIRE1	1199	17	8
	shIRE1_Dox	1199_Grafted_Tumors_Study_Master_TE_KMS27_shIRE1	1199	20	8
	shXBP1_Suc	1104_Grafted_Tumors_Study_Master__TE_KMS27_shXBP1	1104	0	233
	shXBP1_Suc	1104_Grafted_Tumors_Study_Master__TE_KMS27_shXBP1	1104	3	391
	shXBP1_Suc	1104_Grafted_Tumors_Study_Master__TE_KMS27_shXBP1	1104	7	991
	shXBP1_Suc	1104_Grafted_Tumors_Study_Master__TE_KMS27_shXBP1	1104	10	1454
	shXBP1_Suc	1104_Grafted_Tumors_Study_Master__TE_KMS27_shXBP1	1104	13	2071
	shXBP1_Suc	1154_Grafted_Tumors_Study_Master__TE_KMS27_shXBP1	1154	0	273
	shXBP1_Suc	1154_Grafted_Tumors_Study_Master__TE_KMS27_shXBP1	1154	3	604
	shXBP1_Suc	1154_Grafted_Tumors_Study_Master__TE_KMS27_shXBP1	1154	7	1729
	shXBP1_Suc	1154_Grafted_Tumors_Study_Master__TE_KMS27_shXBP1	1154	10	3890
	shXBP1_Suc	1161_Grafted_Tumors_Study_Master__TE_KMS27_shXBP1	1161	0	257
	shXBP1_Suc	1161_Grafted_Tumors_Study_Master__TE_KMS27_shXBP1	1161	3	329
	shXBP1_Suc	1161_Grafted_Tumors_Study_Master__TE_KMS27_shXBP1	1161	7	775
	shXBP1_Suc	1161_Grafted_Tumors_Study_Master__TE_KMS27_shXBP1	1161	10	1660
	shXBP1_Suc	1161_Grafted_Tumors_Study_Master__TE_KMS27_shXBP1	1161	13	2712
	shXBP1_Suc	1173_Grafted_Tumors_Study_Master__TE_KMS27_shXBP1	1173	0	168
	shXBP1_Suc	1173_Grafted_Tumors_Study_Master__TE_KMS27_shXBP1	1173	3	366
	shXBP1_Suc	1173_Grafted_Tumors_Study_Master__TE_KMS27_shXBP1	1173	7	568
	shXBP1_Suc	1173_Grafted_Tumors_Study_Master__TE_KMS27_shXBP1	1173	10	1208
	shXBP1_Suc	1173_Grafted_Tumors_Study_Master__TE_KMS27_shXBP1	1173	13	1482
	shXBP1_Suc	1173_Grafted_Tumors_Study_Master__TE_KMS27_shXBP1	1173	17	1982
	shXBP1_Suc	1187_Grafted_Tumors_Study_Master__TE_KMS27_shXBP1	1187	0	204
	shXBP1_Suc	1187_Grafted_Tumors_Study_Master__TE_KMS27_shXBP1	1187	3	580
	shXBP1_Suc	1187_Grafted_Tumors_Study_Master__TE_KMS27_shXBP1	1187	7	1128
	shXBP1_Suc	1187_Grafted_Tumors_Study_Master__TE_KMS27_shXBP1	1187	10	1772
	shXBP1_Suc	1187_Grafted_Tumors_Study_Master__TE_KMS27_shXBP1	1187	13	3064
	shXBP1_Suc	1189_Grafted_Tumors_Study_Master__TE_KMS27_shXBP1	1189	0	263
	shXBP1_Suc	1189_Grafted_Tumors_Study_Master__TE_KMS27_shXBP1	1189	3	354
	shXBP1_Suc	1189_Grafted_Tumors_Study_Master__TE_KMS27_shXBP1	1189	7	973
	shXBP1_Suc	1189_Grafted_Tumors_Study_Master__TE_KMS27_shXBP1	1189	10	2304
	shXBP1_Suc	1190_Grafted_Tumors_Study_Master__TE_KMS27_shXBP1	1190	0	347
	shXBP1_Suc	1190_Grafted_Tumors_Study_Master__TE_KMS27_shXBP1	1190	3	518
	shXBP1_Suc	1190_Grafted_Tumors_Study_Master__TE_KMS27_shXBP1	1190	7	1122
	shXBP1_Suc	1190_Grafted_Tumors_Study_Master__TE_KMS27_shXBP1	1190	10	2265
	shXBP1_Suc	1193_Grafted_Tumors_Study_Master__TE_KMS27_shXBP1	1193	0	315
	shXBP1_Suc	1193_Grafted_Tumors_Study_Master__TE_KMS27_shXBP1	1193	3	827
	shXBP1_Suc	1193_Grafted_Tumors_Study_Master__TE_KMS27_shXBP1	1193	7	1395
	shXBP1_Suc	1193_Grafted_Tumors_Study_Master__TE_KMS27_shXBP1	1193	10	2871
	shXBP1_Suc	1208_Grafted_Tumors_Study_Master__TE_KMS27_shXBP1	1208	0	242
	shXBP1_Suc	1208_Grafted_Tumors_Study_Master__TE_KMS27_shXBP1	1208	3	309
	shXBP1_Suc	1208_Grafted_Tumors_Study_Master__TE_KMS27_shXBP1	1208	7	867
	shXBP1_Suc	1208_Grafted_Tumors_Study_Master__TE_KMS27_shXBP1	1208	10	1276
	shXBP1_Suc	1208_Grafted_Tumors_Study_Master__TE_KMS27_shXBP1	1208	13	2212
	shXBP1_Suc	1216_Grafted_Tumors_Study_Master__TE_KMS27_shXBP1	1216	0	221
	shXBP1_Suc	1216_Grafted_Tumors_Study_Master__TE_KMS27_shXBP1	1216	3	374
	shXBP1_Suc	1216_Grafted_Tumors_Study_Master__TE_KMS27_shXBP1	1216	7	1300
	shXBP1_Suc	1216_Grafted_Tumors_Study_Master__TE_KMS27_shXBP1	1216	10	2611
	shXBP1_Dox	1133_Grafted_Tumors_Study_Master__TE_KMS27_shXBP1	1133	0	186
	shXBP1_Dox	1133_Grafted_Tumors_Study_Master__TE_KMS27_shXBP1	1133	3	366
	shXBP1_Dox	1133_Grafted_Tumors_Study_Master__TE_KMS27_shXBP1	1133	7	1309
	shXBP1_Dox	1133_Grafted_Tumors_Study_Master__TE_KMS27_shXBP1	1133	10	2224
	shXBP1_Dox	1167_Grafted_Tumors_Study_Master__TE_KMS27_shXBP1	1167	0	278
	shXBP1_Dox	1167_Grafted_Tumors_Study_Master__TE_KMS27_shXBP1	1167	3	427
	shXBP1_Dox	1167_Grafted_Tumors_Study_Master__TE_KMS27_shXBP1	1167	7	594
	shXBP1_Dox	1181_Grafted_Tumors_Study_Master__TE_KMS27_shXBP1	1181	0	242
	shXBP1_Dox	1181_Grafted_Tumors_Study_Master__TE_KMS27_shXBP1	1181	3	469
	shXBP1_Dox	1181_Grafted_Tumors_Study_Master__TE_KMS27_shXBP1	1181	7	797
	shXBP1_Dox	1181_Grafted_Tumors_Study_Master__TE_KMS27_shXBP1	1181	10	1737
	shXBP1_Dox	1181_Grafted_Tumors_Study_Master__TE_KMS27_shXBP1	1181	13	1844
	shXBP1_Dox	1204_Grafted_Tumors_Study_Master__TE_KMS27_shXBP1	1204	0	234
	shXBP1_Dox	1204_Grafted_Tumors_Study_Master__TE_KMS27_shXBP1	1204	3	179
	shXBP1_Dox	1204_Grafted_Tumors_Study_Master__TE_KMS27_shXBP1	1204	7	531
	shXBP1_Dox	1204_Grafted_Tumors_Study_Master__TE_KMS27_shXBP1	1204	10	907
	shXBP1_Dox	1204_Grafted_Tumors_Study_Master__TE_KMS27_shXBP1	1204	13	1297
	shXBP1_Dox	1204_Grafted_Tumors_Study_Master__TE_KMS27_shXBP1	1204	17	1961
	shXBP1_Dox	1205_Grafted_Tumors_Study_Master__TE_KMS27_shXBP1	1205	0	211
	shXBP1_Dox	1205_Grafted_Tumors_Study_Master__TE_KMS27_shXBP1	1205	3	464
	shXBP1_Dox	1205_Grafted_Tumors_Study_Master__TE_KMS27_shXBP1	1205	7	830
	shXBP1_Dox	1205_Grafted_Tumors_Study_Master__TE_KMS27_shXBP1	1205	10	1520
	shXBP1_Dox	1205_Grafted_Tumors_Study_Master__TE_KMS27_shXBP1	1205	13	2180
	shXBP1_Dox	1207_Grafted_Tumors_Study_Master__TE_KMS27_shXBP1	1207	0	258
	shXBP1_Dox	1207_Grafted_Tumors_Study_Master__TE_KMS27_shXBP1	1207	3	382
	shXBP1_Dox	1207_Grafted_Tumors_Study_Master__TE_KMS27_shXBP1	1207	7	727
	shXBP1_Dox	1209_Grafted_Tumors_Study_Master__TE_KMS27_shXBP1	1209	0	165
	shXBP1_Dox	1209_Grafted_Tumors_Study_Master__TE_KMS27_shXBP1	1209	3	290
	shXBP1_Dox	1209_Grafted_Tumors_Study_Master__TE_KMS27_shXBP1	1209	7	560
	shXBP1_Dox	1209_Grafted_Tumors_Study_Master__TE_KMS27_shXBP1	1209	10	1182
	shXBP1_Dox	1209_Grafted_Tumors_Study_Master__TE_KMS27_shXBP1	1209	13	1711
	shXBP1_Dox	1209_Grafted_Tumors_Study_Master__TE_KMS27_shXBP1	1209	17	2232
	shXBP1_Dox	1211_Grafted_Tumors_Study_Master__TE_KMS27_shXBP1	1211	0	347
	shXBP1_Dox	1211_Grafted_Tumors_Study_Master__TE_KMS27_shXBP1	1211	3	446
	shXBP1_Dox	1211_Grafted_Tumors_Study_Master__TE_KMS27_shXBP1	1211	7	775
	shXBP1_Dox	1211_Grafted_Tumors_Study_Master__TE_KMS27_shXBP1	1211	10	2004
	shXBP1_Dox	1218_Grafted_Tumors_Study_Master__TE_KMS27_shXBP1	1218	0	272
	shXBP1_Dox	1218_Grafted_Tumors_Study_Master__TE_KMS27_shXBP1	1218	3	277
	shXBP1_Dox	1218_Grafted_Tumors_Study_Master__TE_KMS27_shXBP1	1218	7	479
	shXBP1_Dox	1218_Grafted_Tumors_Study_Master__TE_KMS27_shXBP1	1218	10	1130
	shXBP1_Dox	1218_Grafted_Tumors_Study_Master__TE_KMS27_shXBP1	1218	13	1536
	shXBP1_Dox	1218_Grafted_Tumors_Study_Master__TE_KMS27_shXBP1	1218	17	1447
	shXBP1_Dox	1248_Grafted_Tumors_Study_Master__TE_KMS27_shXBP1	1248	0	221
	shXBP1_Dox	1248_Grafted_Tumors_Study_Master__TE_KMS27_shXBP1	1248	3	271
	shXBP1_Dox	1248_Grafted_Tumors_Study_Master__TE_KMS27_shXBP1	1248	7	608
	shXBP1_Dox	1248_Grafted_Tumors_Study_Master__TE_KMS27_shXBP1	1248	10	890
	shXBP1_Dox	1248_Grafted_Tumors_Study_Master__TE_KMS27_shXBP1	1248	13	1504
	shXBP1_Dox	1248_Grafted_Tumors_Study_Master__TE_KMS27_shXBP1	1248	17	1504
Fig 1H - Confluence (%) of KMS27 shIRE1 and shXBP1 cells in the presence of Dox or KI IRE1 inhibitor
	Time (h)	shIRE1	shIRE1	shIRE1	shIRE1	shIRE1	shIRE1	shIRE1+Dox	shIRE1+Dox	shIRE1+Dox	shIRE1+Dox	shIRE1+Dox	shIRE1+Dox	shIRE1+KI	shIRE1+KI	shIRE1+KI	shIRE1+KI	shIRE1+KI	shIRE1+KI	shXBP1	shXBP1	shXBP1	shXBP1	shXBP1	shXBP1	shXBP1+Dox	shXBP1+Dox	shXBP1+Dox	shXBP1+Dox	shXBP1+Dox	shXBP1+Dox	shXBP1+KI	shXBP1+KI	shXBP1+KI	shXBP1+KI	shXBP1+KI	shXBP1+KI
	0	1.68663	1.73588	1.69119	1.70922	1.726	1.57417	1.63993	1.69533	1.60008	1.61217	1.78216	1.79722	1.60857	1.59807	1.63379	1.59759	1.76489	1.62294	2.29989	2.18529	2.38057	2.38789	2.56583	2.33954	2.20118	2.15718	2.24532	2.31343	2.42754	2.28365	2.20429	2.20788	2.26134	2.37649	2.43811	2.30369
	4	1.33704	1.40556	1.40584	1.37454	1.32315	1.3141	1.39699	1.38498	1.38525	1.30022	1.40874	1.424	1.42932	1.35658	1.38898	1.3896	1.40314	1.37157	1.96128	1.85897	2.026	1.95609	1.85124	1.898	1.89234	1.87231	1.88142	1.87217	2.00728	1.85587	1.9762	1.92681	1.97481	1.8464	2.09183	1.854
	8	1.26644	1.35651	1.28198	1.29932	1.208	1.23909	1.30547	1.36881	1.3416	1.25228	1.38028	1.35023	1.37682	1.2911	1.31465	1.37178	1.36024	1.30091	1.88205	1.84267	1.90152	1.90871	1.79238	1.78499	1.81787	1.81276	1.84606	1.84771	1.93786	1.82333	1.84626	1.88799	1.91285	1.7977	1.92881	1.9105
	12	1.2165	1.3713	1.35479	1.35444	1.19716	1.24233	1.37475	1.33179	1.30492	1.3445	1.42545	1.40735	1.36598	1.32723	1.37268	1.32481	1.39188	1.37544	1.97288	1.88453	1.88709	1.89179	1.83355	1.80116	1.87507	1.82692	1.93765	1.85345	1.97958	1.90546	1.92246	1.86837	1.95837	1.80848	1.96521	1.8826
	16	1.30402	1.40694	1.3858	1.39306	1.24986	1.27756	1.4468	1.40687	1.36322	1.33317	1.47698	1.43823	1.44486	1.34857	1.41033	1.37544	1.45267	1.36536	2.00334	1.90816	1.88246	1.92101	1.84454	1.90001	1.89227	1.8674	1.91444	2.01965	2.0383	1.98987	1.96266	1.90823	1.92681	1.88619	1.99851	1.94138
	20	1.36259	1.50993	1.48762	1.47463	1.29752	1.33614	1.47173	1.46745	1.41136	1.42241	1.5263	1.48817	1.53874	1.3981	1.5529	1.47899	1.52244	1.49384	2.07028	2.0079	1.90733	1.94449	1.92549	1.91596	1.97703	1.98124	2.04969	2.07753	2.12029	1.97668	2.03194	1.98863	1.99547	1.873	2.06261	1.97813
	24	1.43519	1.56706	1.52734	1.52568	1.37613	1.35976	1.53798	1.50358	1.51152	1.41772	1.58902	1.56989	1.63731	1.5435	1.59904	1.48085	1.61514	1.54109	2.16547	2.13583	1.98849	1.96141	2.16464	2.02517	2.00956	2.08886	2.18508	2.10972	2.22439	2.09991	2.05273	2.02462	2.10958	1.95886	2.10288	2.06365
	28	1.48465	1.66978	1.62709	1.62004	1.47243	1.3838	1.51097	1.52444	1.51394	1.4296	1.61928	1.60851	1.64325	1.56243	1.67178	1.57638	1.65617	1.6197	2.22314	2.20083	2.09943	1.99595	2.20815	2.08651	2.08202	2.1895	2.43286	2.24539	2.30265	2.12416	2.07207	2.15054	2.11331	2.01958	2.17293	2.1071
	32	1.56961	1.78941	1.79957	1.71239	1.5902	1.53812	1.49715	1.52396	1.52775	1.41875	1.56961	1.56547	1.6885	1.60671	1.76317	1.63082	1.81988	1.67136	2.31591	2.25727	2.16312	2.10792	2.2668	2.22542	2.15469	2.27246	2.48018	2.31474	2.40557	2.20429	2.14336	2.19945	2.16215	2.11165	2.21347	2.18342
	36	1.70514	1.88923	1.87265	1.79929	1.67696	1.62101	1.48106	1.54654	1.52734	1.44127	1.50924	1.54834	1.81746	1.65582	1.83867	1.71157	1.89552	1.67827	2.41469	2.37442	2.24725	2.23392	2.39314	2.25568	2.24829	2.30306	2.56804	2.32033	2.50449	2.26659	2.24863	2.27585	2.25478	2.12796	2.3662	2.24808
	40	1.83701	2.09093	1.92826	1.93896	1.73954	1.71253	1.50689	1.54737	1.54357	1.43568	1.52741	1.54081	1.87811	1.77657	1.90498	1.86823	1.99388	1.77436	2.51402	2.44647	2.35252	2.36005	2.51879	2.33968	2.35618	2.39984	2.60154	2.45897	2.5268	2.42491	2.36523	2.4006	2.38679	2.22508	2.39563	2.27571
	44	1.95485	2.25948	2.14709	2.09328	1.90422	1.82381	1.49073	1.54661	1.54972	1.46082	1.55628	1.53473	1.9581	1.91665	2.03104	1.93979	2.09418	1.90291	2.6519	2.53329	2.45324	2.45261	2.65694	2.52342	2.39894	2.55181	2.75814	2.60797	2.6921	2.43134	2.39632	2.46657	2.46311	2.26659	2.42788	2.34776
	48	2.07221	2.39238	2.23717	2.23364	1.97758	2.0041	1.51429	1.56823	1.54875	1.48451	1.53363	1.53411	2.11932	2.00203	2.1618	2.04216	2.27854	2.01971	2.76525	2.69528	2.59961	2.64202	2.81326	2.59615	2.59001	2.69473	2.91404	2.73907	2.85871	2.5572	2.48791	2.53412	2.54193	2.38665	2.52625	2.44847
	52	2.25713	2.5201	2.44688	2.42035	2.15372	2.16747	1.52423	1.58737	1.55704	1.508	1.57024	1.55946	2.2753	2.25174	2.26141	2.2094	2.44826	2.13383	2.90561	2.85629	2.69846	2.77789	3.03341	2.72353	2.73583	2.86527	3.05157	2.90285	2.97814	2.73306	2.58483	2.63732	2.70288	2.52459	2.65812	2.52625
	56	2.44287	2.80387	2.60617	2.56887	2.32254	2.36986	1.53812	1.61534	1.58495	1.53604	1.59476	1.60913	2.43769	2.3137	2.41628	2.37843	2.62537	2.2994	3.13087	3.02684	2.86721	3.05157	3.15056	2.9521	2.88434	3.01607	3.22053	3.13115	3.21307	2.83792	2.73741	2.85263	2.86728	2.63953	2.84448	2.69238
	60	2.63318	2.89885	2.87011	2.77831	2.56472	2.55567	1.53591	1.61824	1.58965	1.54261	1.60346	1.61141	2.49648	2.45952	2.53696	2.53668	2.82031	2.43728	3.35143	3.19953	2.92958	3.18005	3.45145	3.17681	2.97773	3.18503	3.40572	3.24561	3.35641	3.08017	2.87971	2.97386	2.98892	2.88151	2.89629	2.82673
	64	2.81029	3.13854	3.10635	3.08943	2.71869	2.8384	1.54475	1.63524	1.61244	1.54668	1.63296	1.61141	2.7388	2.6425	2.74743	2.66634	3.01931	2.58082	3.56716	3.37547	3.13343	3.48641	3.65765	3.28733	3.08397	3.32352	3.63464	3.38024	3.54305	3.18551	3.02222	3.05959	3.104	2.88102	3.10552	2.93725
	68	3.10324	3.45546	3.30087	3.29762	2.91874	3.12652	1.54268	1.64014	1.61438	1.54095	1.64014	1.60602	2.92095	2.81837	2.96274	2.90907	3.24934	2.81291	3.76906	3.5197	3.30356	3.66511	3.91723	3.53345	3.35585	3.49822	3.80533	3.52889	3.75594	3.4795	3.22861	3.19939	3.29465	3.18537	3.26191	3.03631
	72	3.31019	3.75069	3.70558	3.5188	3.211	3.30833	1.55373	1.65534	1.62798	1.55089	1.63227	1.62273	3.12963	3.0573	3.13964	3.13198	3.45083	2.94278	4.00565	3.73771	3.55493	3.86536	4.17371	3.73045	3.47605	3.76734	4.1132	3.74737	3.96925	3.75028	3.31724	3.44171	3.45498	3.36891	3.51742	3.15505
	76	3.60038	4.03356	3.98665	3.81334	3.4949	3.62145	1.56637	1.66943	1.64235	1.5672	1.65099	1.62536	3.39578	3.2952	3.32263	3.34273	3.65088	3.13198	4.20721	3.99784	3.7929	4.09186	4.396	3.98064	3.71829	4.03446	4.2872	3.95232	4.24935	3.95253	3.55818	3.60176	3.68528	3.56412	3.70213	3.32249
	80	3.93264	4.36257	4.27056	4.12052	3.81293	4.00261	1.54813	1.67274	1.64035	1.5692	1.64518	1.62177	3.5425	3.50105	3.55369	3.56674	3.80726	3.37844	4.44421	4.18421	4.03342	4.24666	4.62837	4.16204	4.00627	4.243	4.55743	4.20369	4.48531	4.26282	3.6696	3.80284	3.76229	3.74233	3.9097	3.55003
	84	4.29232	4.84762	4.61241	4.43344	4.06554	4.22925	1.54302	1.68097	1.64256	1.56409	1.63848	1.62363	3.79849	3.74523	3.80761	3.85127	4.05179	3.73259	4.74027	4.43613	4.26102	4.57739	4.87179	4.42439	4.23705	4.52683	4.74711	4.47696	4.80617	4.46432	3.84277	3.97422	4.08157	3.9095	4.06533	3.68258
	88	4.56441	5.25075	5.04373	4.82572	4.43496	4.58036	1.52354	1.66162	1.63834	1.57038	1.62688	1.61444	4.04986	4.00896	4.02009	4.12059	4.24721	4.02485	5.0335	4.70726	4.5278	4.89908	5.16419	4.75664	4.58382	4.85418	5.00304	4.8003	5.07212	4.88243	4.05628	4.22227	4.30061	4.14304	4.31691	3.87544
	92	5.07412	5.76861	5.4825	5.17974	4.81474	4.79056	1.53736	1.66086	1.64	1.57155	1.62184	1.62446	4.36692	4.36609	4.36277	4.41541	4.59114	4.23374	5.31588	5.14824	4.78462	5.14209	5.50177	5.03378	4.90302	5.13152	5.36306	5.17145	5.4146	5.17801	4.24583	4.62139	4.60399	4.38087	4.55315	4.09828
	96	5.41086	6.08152	5.99255	5.60117	5.1729	5.21275	1.52941	1.65561	1.63544	1.55338	1.60871	1.59849	4.6598	4.69144	4.67299	4.65531	4.82966	4.48822	5.63605	5.36472	5.14734	5.49155	5.78526	5.29178	5.21103	5.38627	5.69401	5.42951	5.65975	5.48326	4.41306	4.80728	4.78227	4.61987	4.77426	4.29826
	100	5.84293	6.49184	6.45902	6.03856	5.59316	5.66078	1.51484	1.63475	1.62481	1.55311	1.60954	1.59683	5.04766	5.00698	4.9705	5.0706	5.07833	4.74069	6.01121	5.65885	5.52781	5.82421	6.14121	5.55074	5.46281	5.71059	6.09154	5.66589	5.99525	5.74464	4.69911	5.08904	4.9933	4.91911	4.99793	4.50742
	104	6.22534	7.00251	6.90367	6.46524	6.011	6.03566	1.50952	1.63579	1.61873	1.53591	1.59393	1.58205	5.28542	5.35325	5.31354	5.41556	5.40914	5.14022	6.49923	6.00063	5.88314	6.19177	6.47685	5.92769	5.79486	6.11599	6.43526	6.16745	6.44859	6.18182	4.9531	5.346	5.3268	5.1693	5.28701	4.74449
	108	6.63703	7.62565	7.19233	7.02697	6.49557	6.45232	1.50786	1.61127	1.60795	1.52693	1.59103	1.5779	5.52905	5.57962	5.6833	5.83679	5.83423	5.50274	6.87569	6.45778	6.2529	6.52686	6.9246	6.34132	6.2366	6.56554	6.87645	6.45143	6.89482	6.58046	5.2111	5.60455	5.62293	5.37232	5.5638	4.97817
	112	7.17002	8.12728	7.73672	7.48667	6.95824	7.03878	1.50358	1.60975	1.60975	1.52285	1.58115	1.575	6.03352	6.10066	6.03165	6.13837	6.35672	5.92514	7.22812	6.8739	6.6715	6.95347	7.35556	6.63234	6.58723	6.9152	7.31605	6.96134	7.20132	7.04292	5.48125	5.89509	5.87436	5.73566	5.99483	5.24757
	116	7.62026	8.68334	8.18827	8.06055	7.50014	7.59042	1.49971	1.60326	1.58578	1.50772	1.57127	1.56298	6.33255	6.47526	6.441	6.56734	6.75398	6.30353	7.6796	7.18432	6.99036	7.28497	7.75151	7.05391	7.12029	7.41207	7.83972	7.54835	7.62061	7.41828	5.81178	6.20268	6.22596	6.02281	6.2625	5.50343
	120	8.16403	9.30351	8.76872	8.55742	8.16168	8.03755	1.48645	1.58599	1.57417	1.49992	1.55939	1.5576	6.71364	6.85566	6.8243	7.10516	7.03353	6.76911	8.24802	7.64382	7.44647	7.71683	8.17605	7.39915	7.49682	7.86824	8.40883	7.93483	8.21121	7.94105	6.14901	6.60305	6.61327	6.30954	6.61672	5.7903
	124	8.72216	9.81349	9.37756	9.20438	8.80471	8.43937	1.47104	1.58039	1.57196	1.49971	1.54931	1.5471	7.10585	7.25685	7.30382	7.6767	7.52936	7.04949	8.6821	7.87536	7.89297	8.12106	8.62649	7.85388	7.84144	8.3495	8.86135	8.23566	8.62249	8.36822	6.57058	7.02635	7.04382	6.66432	6.93475	6.1392
	128	9.38695	10.4814	10.1594	9.82372	9.37652	9.1476	1.47243	1.59186	1.55649	1.49695	1.55994	1.54185	7.71407	7.85374	7.80103	8.09903	8.04667	7.56079	9.07645	8.35896	8.36649	8.63147	9.17772	8.29583	8.56826	8.87033	9.42991	8.86342	9.08115	8.945	6.873	7.35004	7.42823	7.11877	7.29498	6.43478
	132	10.0247	11.08	10.7676	10.5297	9.87753	9.77557	1.44956	1.55483	1.54682	1.4785	1.53314	1.52541	8.15401	8.19946	8.41975	8.57261	8.57814	8.19912	9.69441	8.88359	8.88228	9.2756	9.69738	8.81251	8.9745	9.15479	10.095	9.4677	9.75457	9.42536	7.26507	7.79288	7.76069	7.5612	7.61418	6.79204
	136	10.7597	11.6693	11.4718	11.0766	10.5332	10.411	1.44175	1.54744	1.53839	1.47298	1.52147	1.50862	8.59313	8.79469	8.81991	9.09248	9.16473	8.71083	10.2273	9.45229	9.54389	9.69123	10.3653	9.29494	9.63493	9.74069	10.7426	9.97589	10.2377	10.0801	7.64202	8.14165	8.13985	8.01268	7.97428	7.23192
	140	11.5066	12.3531	12.2447	11.9276	11.1678	11.0076	1.42932	1.53411	1.52451	1.46338	1.50758	1.49232	8.97781	9.35808	9.3625	9.62816	9.64426	9.19934	10.7974	9.90827	10.0729	10.0982	11.0009	9.86026	10.1507	10.4095	11.3323	10.6352	10.9177	10.7481	8.03624	8.59914	8.56874	8.45415	8.35392	7.62793
	144	12.1446	13.1517	13.038	12.5697	11.8849	11.7851	1.41668	1.53086	1.52078	1.45585	1.50171	1.49052	9.44339	10.0062	9.81909	10.184	10.1938	9.7793	11.4322	10.4856	10.6653	10.5953	11.7317	10.3926	10.7443	11.0646	12.1028	11.1958	11.6383	11.366	8.51044	9.02147	9.01207	9.11348	8.78468	8.06767
	148	13.0347	14.0217	13.8635	13.3947	12.8991	12.4632	1.41944	1.52782	1.51049	1.46206	1.506	1.48389	9.91469	10.4483	10.4019	10.786	10.7697	10.3433	12.1338	11.0636	11.3448	11.2503	12.3871	10.9117	11.4149	11.5921	12.9645	11.9149	12.4336	12.0937	8.9135	9.54451	9.55349	9.57712	9.41368	8.45263
	152	13.9354	14.689	14.6152	14.095	13.8058	13.2778	1.40362	1.51643	1.50054	1.45592	1.49805	1.46849	10.7691	11.0029	11.0428	11.4882	11.6144	11.2278	12.8045	11.892	11.9498	11.8981	13.1501	11.5246	12.2562	12.2488	13.7414	12.498	13.0499	12.8181	9.41831	10.0055	10.169	10.066	9.85308	8.85617
	156	14.5929	15.5259	15.5491	14.9838	14.6822	13.838	1.4021	1.506	1.49494	1.44631	1.48051	1.47277	11.2537	11.7748	11.7479	11.8781	12.0583	11.7225	13.5255	12.4223	12.6884	12.5613	13.881	12.1552	12.8807	13.0333	14.5057	13.2586	13.7889	13.427	9.91801	10.5633	10.588	10.6569	10.4282	9.36602
	160	15.4696	16.3998	16.3888	15.9011	15.416	14.6965	1.39499	1.49584	1.48382	1.43948	1.47263	1.46124	11.8874	12.2384	12.4279	12.5611	12.8405	12.4403	14.212	13.0219	13.3134	13.1739	14.6064	12.9082	13.6226	13.7276	15.3161	14.1433	14.4564	14.4542	10.4215	11.0433	11.219	11.2546	10.8533	9.90744
	164	16.3799	17.403	17.3237	16.644	16.1384	15.5163	1.39617	1.49619	1.48134	1.43775	1.4736	1.46503	12.4635	13.0593	13.0289	13.347	13.4357	13.1066	15.0717	13.788	14.1573	13.9855	15.4482	13.8163	14.3813	14.5806	16.1697	14.829	15.3124	15.146	10.8476	11.6135	11.9019	11.8409	11.4593	10.4929
Fig 1I - In vivo tumor growth (tumor volume in mm3) of KMS27 shIRE1 in the presence of Dox, KI or RI IRE1 inhibitors
				Day	Tumor volume				Day	Tumor volume
	groupName	ID	animalCode	x	y_orig		Overlay fit	groupName	x	yPred
	1)Control	109_StudyMasterData	109	0	304			1)Control	0	257.743
	1)Control	109_StudyMasterData	109	3	415			1)Control	1	313.403
	1)Control	109_StudyMasterData	109	7	1691			1)Control	2	381.082
	1)Control	109_StudyMasterData	109	9	2435			1)Control	3	463.376
	1)Control	148_StudyMasterData	148	0	225			1)Control	4	563.441
	1)Control	148_StudyMasterData	148	3	504			1)Control	5	685.116
	1)Control	148_StudyMasterData	148	7	953			1)Control	6	833.066
	1)Control	148_StudyMasterData	148	9	1391			1)Control	7	1012.97
	1)Control	148_StudyMasterData	148	11	2059			1)Control	8	1231.71
	1)Control	158_StudyMasterData	158	0	178			1)Control	9	1497.7
	1)Control	158_StudyMasterData	158	3	569			1)Control	10	1821.13
	1)Control	158_StudyMasterData	158	7	995			1)Control	11	2214.4
	1)Control	158_StudyMasterData	158	9	1267			2)Doxycycline(0.5mg/ml)	0	231.04
	1)Control	158_StudyMasterData	158	11	2195			2)Doxycycline(0.5mg/ml)	1	203.945
	1)Control	165_StudyMasterData	165	0	286			2)Doxycycline(0.5mg/ml)	2	184.587
	1)Control	165_StudyMasterData	165	3	271			2)Doxycycline(0.5mg/ml)	3	175.633
	1)Control	165_StudyMasterData	165	7	716			2)Doxycycline(0.5mg/ml)	4	177.453
	1)Control	165_StudyMasterData	165	9	491			2)Doxycycline(0.5mg/ml)	5	181.112
	1)Control	165_StudyMasterData	165	11	2141			2)Doxycycline(0.5mg/ml)	6	174.989
	1)Control	192_StudyMasterData	192	0	241			2)Doxycycline(0.5mg/ml)	7	149.995
	1)Control	192_StudyMasterData	192	3	520			2)Doxycycline(0.5mg/ml)	8	108.267
	1)Control	192_StudyMasterData	192	7	832			2)Doxycycline(0.5mg/ml)	9	65.7286
	1)Control	192_StudyMasterData	192	9	1302			2)Doxycycline(0.5mg/ml)	10	34.3467
	1)Control	192_StudyMasterData	192	11	1820			2)Doxycycline(0.5mg/ml)	11	16.5558
	1)Control	353_StudyMasterData	353	0	164			3)RI	0	253.225
	1)Control	353_StudyMasterData	353	3	299			3)RI	1	325.112
	1)Control	353_StudyMasterData	353	7	648			3)RI	2	413.215
	1)Control	353_StudyMasterData	353	9	1456			3)RI	3	514.705
	1)Control	353_StudyMasterData	353	11	1343			3)RI	4	623.758
	1)Control	368_StudyMasterData	368	0	320			3)RI	5	738.35
	1)Control	368_StudyMasterData	368	3	779			3)RI	6	859.464
	1)Control	368_StudyMasterData	368	7	1502			3)RI	7	990.475
	1)Control	368_StudyMasterData	368	9	2782			3)RI	8	1137.14
	1)Control	370_StudyMasterData	370	0	265			3)RI	9	1306.02
	1)Control	370_StudyMasterData	370	3	758			3)RI	10	1504.58
	1)Control	370_StudyMasterData	370	7	1738			3)RI	11	1736.82
	1)Control	370_StudyMasterData	370	9	1898			4)KI	0	241.703
	1)Control	370_StudyMasterData	370	11	3144			4)KI	1	325.611
	1)Control	381_StudyMasterData	381	0	337			4)KI	2	430.346
	1)Control	381_StudyMasterData	381	3	542			4)KI	3	547.445
	1)Control	381_StudyMasterData	381	7	2500			4)KI	4	661.448
	1)Control	395_StudyMasterData	395	0	258			4)KI	5	766.676
	1)Control	395_StudyMasterData	395	3	314			4)KI	6	866.05
	1)Control	395_StudyMasterData	395	7	668			4)KI	7	968.596
	1)Control	395_StudyMasterData	395	9	442			4)KI	8	1087.75
	1)Control	395_StudyMasterData	395	11	684			4)KI	9	1235.58
	2)Doxycycline(0.5mg/ml)	104_StudyMasterData	104	0	259			4)KI	10	1424.26
	2)Doxycycline(0.5mg/ml)	104_StudyMasterData	104	3	127			4)KI	11	1655.78
	2)Doxycycline(0.5mg/ml)	104_StudyMasterData	104	7	100
	2)Doxycycline(0.5mg/ml)	104_StudyMasterData	104	9	42
	2)Doxycycline(0.5mg/ml)	104_StudyMasterData	104	11	16
	2)Doxycycline(0.5mg/ml)	106_StudyMasterData	106	0	113
	2)Doxycycline(0.5mg/ml)	106_StudyMasterData	106	3	139
	2)Doxycycline(0.5mg/ml)	106_StudyMasterData	106	7	101
	2)Doxycycline(0.5mg/ml)	106_StudyMasterData	106	9	74
	2)Doxycycline(0.5mg/ml)	106_StudyMasterData	106	11	16
	2)Doxycycline(0.5mg/ml)	116_StudyMasterData	116	0	322
	2)Doxycycline(0.5mg/ml)	116_StudyMasterData	116	3	209
	2)Doxycycline(0.5mg/ml)	116_StudyMasterData	116	7	119
	2)Doxycycline(0.5mg/ml)	116_StudyMasterData	116	9	74
	2)Doxycycline(0.5mg/ml)	116_StudyMasterData	116	11	16
	2)Doxycycline(0.5mg/ml)	121_StudyMasterData	121	0	242
	2)Doxycycline(0.5mg/ml)	121_StudyMasterData	121	3	315
	2)Doxycycline(0.5mg/ml)	121_StudyMasterData	121	7	162
	2)Doxycycline(0.5mg/ml)	121_StudyMasterData	121	9	124
	2)Doxycycline(0.5mg/ml)	121_StudyMasterData	121	11	16
	2)Doxycycline(0.5mg/ml)	125_StudyMasterData	125	0	298
	2)Doxycycline(0.5mg/ml)	125_StudyMasterData	125	3	197
	2)Doxycycline(0.5mg/ml)	125_StudyMasterData	125	7	100
	2)Doxycycline(0.5mg/ml)	125_StudyMasterData	125	9	71
	2)Doxycycline(0.5mg/ml)	125_StudyMasterData	125	11	16
	2)Doxycycline(0.5mg/ml)	150_StudyMasterData	150	0	202
	2)Doxycycline(0.5mg/ml)	150_StudyMasterData	150	3	156
	2)Doxycycline(0.5mg/ml)	150_StudyMasterData	150	7	136
	2)Doxycycline(0.5mg/ml)	150_StudyMasterData	150	9	80
	2)Doxycycline(0.5mg/ml)	150_StudyMasterData	150	11	16
	2)Doxycycline(0.5mg/ml)	188_StudyMasterData	188	0	229
	2)Doxycycline(0.5mg/ml)	188_StudyMasterData	188	3	252
	2)Doxycycline(0.5mg/ml)	188_StudyMasterData	188	7	281
	2)Doxycycline(0.5mg/ml)	188_StudyMasterData	188	9	94
	2)Doxycycline(0.5mg/ml)	188_StudyMasterData	188	11	16
	2)Doxycycline(0.5mg/ml)	363_StudyMasterData	363	0	166
	2)Doxycycline(0.5mg/ml)	363_StudyMasterData	363	3	135
	2)Doxycycline(0.5mg/ml)	363_StudyMasterData	363	7	137
	2)Doxycycline(0.5mg/ml)	363_StudyMasterData	363	9	102
	2)Doxycycline(0.5mg/ml)	363_StudyMasterData	363	11	16
	2)Doxycycline(0.5mg/ml)	364_StudyMasterData	364	0	304
	2)Doxycycline(0.5mg/ml)	364_StudyMasterData	364	3	132
	2)Doxycycline(0.5mg/ml)	364_StudyMasterData	364	7	177
	2)Doxycycline(0.5mg/ml)	364_StudyMasterData	364	9	16
	2)Doxycycline(0.5mg/ml)	364_StudyMasterData	364	11	16
	2)Doxycycline(0.5mg/ml)	382_StudyMasterData	382	0	267
	2)Doxycycline(0.5mg/ml)	382_StudyMasterData	382	3	188
	2)Doxycycline(0.5mg/ml)	382_StudyMasterData	382	7	200
	2)Doxycycline(0.5mg/ml)	382_StudyMasterData	382	9	129
	2)Doxycycline(0.5mg/ml)	382_StudyMasterData	382	11	16
	3)RI	123_StudyMasterData	123	0	175
	3)RI	123_StudyMasterData	123	3	405
	3)RI	123_StudyMasterData	123	7	794
	3)RI	123_StudyMasterData	123	9	1159
	3)RI	123_StudyMasterData	123	11	1404
	3)RI	149_StudyMasterData	149	0	317
	3)RI	149_StudyMasterData	149	3	854
	3)RI	149_StudyMasterData	149	7	1223
	3)RI	149_StudyMasterData	149	9	1855
	3)RI	149_StudyMasterData	149	11	1420
	3)RI	174_StudyMasterData	174	0	334
	3)RI	174_StudyMasterData	174	3	769
	3)RI	174_StudyMasterData	174	7	1126
	3)RI	174_StudyMasterData	174	9	1527
	3)RI	174_StudyMasterData	174	11	2649
	3)RI	182_StudyMasterData	182	0	240
	3)RI	182_StudyMasterData	182	3	387
	3)RI	182_StudyMasterData	182	7	324
	3)RI	182_StudyMasterData	182	9	336
	3)RI	182_StudyMasterData	182	11	746
	3)RI	189_StudyMasterData	189	0	143
	3)RI	189_StudyMasterData	189	3	356
	3)RI	189_StudyMasterData	189	7	956
	3)RI	189_StudyMasterData	189	9	1063
	3)RI	189_StudyMasterData	189	11	1431
	3)RI	194_StudyMasterData	194	0	261
	3)RI	194_StudyMasterData	194	3	309
	3)RI	194_StudyMasterData	194	7	497
	3)RI	194_StudyMasterData	194	9	571
	3)RI	194_StudyMasterData	194	11	1064
	3)RI	361_StudyMasterData	361	0	212
	3)RI	361_StudyMasterData	361	3	736
	3)RI	361_StudyMasterData	361	7	1190
	3)RI	361_StudyMasterData	361	9	1946
	3)RI	361_StudyMasterData	361	11	2139
	3)RI	362_StudyMasterData	362	0	302
	3)RI	362_StudyMasterData	362	3	990
	3)RI	362_StudyMasterData	362	7	2531
	3)RI	367_StudyMasterData	367	0	282
	3)RI	367_StudyMasterData	367	3	554
	3)RI	367_StudyMasterData	367	7	1680
	3)RI	367_StudyMasterData	367	9	2307
	4)KI	107_StudyMasterData	107	0	207
	4)KI	107_StudyMasterData	107	3	489
	4)KI	107_StudyMasterData	107	7	449
	4)KI	107_StudyMasterData	107	9	611
	4)KI	107_StudyMasterData	107	11	677
	4)KI	110_StudyMasterData	110	0	168
	4)KI	110_StudyMasterData	110	3	762
	4)KI	110_StudyMasterData	110	7	1243
	4)KI	110_StudyMasterData	110	9	2147
	4)KI	112_StudyMasterData	112	0	134
	4)KI	112_StudyMasterData	112	3	290
	4)KI	112_StudyMasterData	112	7	572
	4)KI	112_StudyMasterData	112	9	643
	4)KI	112_StudyMasterData	112	11	1664
	4)KI	118_StudyMasterData	118	0	231
	4)KI	118_StudyMasterData	118	3	502
	4)KI	118_StudyMasterData	118	7	1186
	4)KI	118_StudyMasterData	118	9	1093
	4)KI	118_StudyMasterData	118	11	2376
	4)KI	159_StudyMasterData	159	0	299
	4)KI	159_StudyMasterData	159	3	665
	4)KI	159_StudyMasterData	159	7	1014
	4)KI	159_StudyMasterData	159	9	1639
	4)KI	159_StudyMasterData	159	11	1870
	4)KI	354_StudyMasterData	354	0	324
	4)KI	354_StudyMasterData	354	3	906
	4)KI	354_StudyMasterData	354	7	1560
	4)KI	354_StudyMasterData	354	9	1767
	4)KI	354_StudyMasterData	354	11	2013
	4)KI	360_StudyMasterData	360	0	245
	4)KI	360_StudyMasterData	360	3	766
	4)KI	360_StudyMasterData	360	7	954
	4)KI	360_StudyMasterData	360	9	1740
	4)KI	360_StudyMasterData	360	11	1647
	4)KI	383_StudyMasterData	383	0	270
	4)KI	383_StudyMasterData	383	3	834
	4)KI	383_StudyMasterData	383	7	1131
	4)KI	383_StudyMasterData	383	9	1871
	4)KI	383_StudyMasterData	383	11	2196
	4)KI	385_StudyMasterData	385	0	304
	4)KI	385_StudyMasterData	385	3	383
	4)KI	385_StudyMasterData	385	7	700
	4)KI	385_StudyMasterData	385	9	999
	4)KI	385_StudyMasterData	385	11	985
[truncated: 72 more columns]

## Sheet: Figure 2
Figure 2
Fig 2B - Cell cycle distribution by PI of AMO1 shIRE1 and shXBP1 cells in the presence of Dox
	Cell line	Dox (h)	% Sub G1	% Sub G1	% G0/G1	% G0/G1	% G2/M	% G2/M	% S	% S
	shIRE1	0	1.26	1.11	58.9	60.7	16.7	20.6	21.7	16.6
	shIRE1	24	1.39	1.46	82.1	81.4	8.72	10.4	7	5.72
	shIRE1	48	5.74	3.82	79.7	83.5	6.62	7.76	7.2	4.38
	shIRE1	72	6.48	7.83	81.3	79.7	7.1	8.68	4.79	3.76
	shXBP1	0	1.27	1.07	58.5	60.4	21.3	23.3	17.1	13.8
	shXBP1	24	1.12	0.91	60.2	58.4	19.7	18.3	17.1	21.1
	shXBP1	48	0.96	0.74	57.2	55.4	19.1	19.1	21.5	23.4
	shXBP1	72	1.15	1.09	55.8	57.4	17.8	18.3	24	22
Fig 2C - Cell cycle distribution by PI of AMO1 shNTC, shIRE1 and shXBP1 cells in the presence of Dox, KI and RI IRE1 inhibitors
	Cell line	Treatment	% Sub G1	% G0/G1	% G2/M	% S
	shNTC	Ctrl	0.9	53.1	22	24
	shNTC	Dox	0.4	54	23.4	22.2
	shNTC	KI	0.5	53.5	23.4	22.6
	shNTC	RI	0.2	58.9	20.9	20
	shIRE1	Ctrl	0	54.7	22.3	23
	shIRE1	Dox	2.98	81	8.24	7.78
	shIRE1	KI	0.5	55.1	24.7	19.7
	shIRE1	RI	0	59.6	20.4	20
	shXBP1	Ctrl	0.1	53.5	20.6	25.8
	shXBP1	Dox	1.5	51.2	20.3	27
	shXBP1	KI	1.5	53.5	21	24
	shXBP1	RI	0.3	57.4	20.5	21.8
Fig 2F - Cell cycle distribution by PI of AMO1 shIRE1 in the presence of Dox and QVD
Dox (h) and QVD (- or +)		% Sub G1	% Sub G1	% G0/G1	% G0/G1	% G2/M	% G2/M	% S	% S
	0 -	1.78	1.62	69.7	69.3	17.9	18.3	10.6	10.6
	24 -	1.79	1.75	80.4	80	14.4	13.5	3.42	4.72
	48 -	11.9	14	82.7	81.3	0	1.27	3.38	3.47
	72 -	12.7	14.9	82	80.3	1.43	1.47	3.6	3.39
	0 +	0.38	0.73	68.3	68.9	22.9	21.2	8.24	9.07
	24 +	0.2	0.34	82.1	81.5	15	15.3	2.69	2.77
	48 +	1.24	0.61	95	95.1	1.83	1.84	1.98	2.18
	72 +	1.65	1.21	95	94.9	1.79	1.97	1.47	1.81

## Sheet: Figure 3
Figure 3
Fig 3B - S phase scores of AMO1 shIRE1 and shXBP1 in the presence of Dox (data from RNAseq)
S	Dox (h)	shIRE1	shIRE1	shIRE1	shIRE1	shIRE1	shIRE1	shXBP1	shXBP1	shXBP1	shXBP1	shXBP1	shXBP1
	0	4.45065	4.45544	4.14531	2.36641	2.71118	2.46117	4.26689	4.49925	4.62794	1.85949	1.9598	1.81828
	24	-5.65014	-5.72273	-5.77062	-5.81662	-5.87965	-5.98659	3.53916	2.5895	3.13803	1.64424	1.62275	1.33563
	48	-2.91135	-3.21936	-2.76271	-5.44634	-5.19433	-5.24204	3.34276	3.66808	3.16284	2.25435	2.21902	1.92955
	72	-3.01466	-2.89258	-2.94137	-6.07293	-6.27255	-5.37923	2.73157	2.98907	3.05113	1.90003	2.13591	3.30039
Fig 3C - G2/M phase scores of AMO1 shIRE1 and shXBP1 in the presence of Dox (data from RNAseq)
G2/M	Dox (h)	shIRE1	shIRE1	shIRE1	shIRE1	shIRE1	shIRE1	shXBP1	shXBP1	shXBP1	shXBP1	shXBP1	shXBP1
	0	4.74532	4.74658	4.34195	2.25805	2.92094	2.58597	4.20849	4.92871	4.91134	1.75484	1.78659	1.70305
	24	-5.02053	-5.31126	-5.56244	-5.18978	-5.64258	-5.62995	3.57206	1.92691	3.0301	2.01692	1.78104	1.50029
	48	-4.31043	-4.84005	-4.45737	-6.15375	-5.89431	-5.76197	3.74128	4.23563	3.66077	3.13905	3.05575	2.77423
	72	-4.55228	-4.25077	-4.27427	-6.89973	-6.94479	-5.91321	3.51192	3.88241	3.88168	2.72017	3.15775	4.1297
Fig 3G - CDN1A/CDKN1A/p21 expression of AMO1 shIRE1 and shXBP1 in the presence of Dox (data from RNAseq and proteomics)
		shIRE1	shIRE1	shIRE1	shXBP1	shXBP1	shXBP1
RNAseq	Dox (h)	Log2FC	SE	n	Log2FC	SE	n
	0	0	0.0774503	6	0	0.037371	6
	24	0.870182	0.0598417	6	-0.242302	0.0428572	6
	48	1.03044	0.0120646	6	-0.193182	0.0727044	6
	72	0.883334	0.0270484	6	-0.299173	0.0722452	6
		shIRE1	shIRE1	shIRE1	shXBP1	shXBP1	shXBP1
Proteomics	Dox (h)	Log2FC	SE	n	Log2FC	SE	n
	0	0	0	3	0	0	3
	24	2.04954	0.108134	3	0.299441	0.108134	3
Fig 3J - Tp53/P53 and CDN1A/CDKN1A/p21 RNA expression of AMO1 shIRE1 and shXBP1 in the presence of Dox (data from qPCR)
P53	Dox (h)	shIRE1	shXBP1		P21	Dox (h)	shIRE1	shXBP1
	0	1	1			0	1	1
	4	0.974	0.68			4	0.857	0.913
	8					8
	12	1.221	1.143			12	1.168	1.031
	16	1.208	0.836			16	1.431	1.023
	20	1.151	1.095			20	1.442	0.996
	24	1.143	0.807			24	1.65	1.054

## Sheet: Figure 4
Figure 4
Fig 4B - % cells with micronuclei of AMO1 shIRE1 and shXBP1 in the presence of Dox (fold change to control)
	shIRE1	shIRE1	shXBP1	shXBP1
	-	Dox	-	Dox
	1.11111	0	1.33333	0
	2.22222	3.33333	2	0.666667
	1.11111	1.11111	1.33333	1.33333
	1.11111	2.22222	1.33333	0.666667
	0	4.44444	0	0
	0	2.22222	2	0
	0	2.22222	0	0
	0	1.11111	1.33333	1.33333
	1.11111	2.22222	0	0.666667
	3.33333	1.11111	0.666667	1.33333
	2.22222	3.33333	0.714286	0.714286
	0	5.55556	1.42857	2.14286
	1.11111	1.11111	0.714286	2.14286
	1.11111	1.11111	1.42857	2.14286
	0	4.44444	1.42857	2.14286
	0	0	1.42857	0.714286
	1.11111	3.33333	1.42857	0.714286
	1.11111	3.33333	0	3.57143
	1.11111	2.22222	0.714286	0.714286
	2.22222	1.11111	0.714286	2.14286
	0	0.666667	0.769231	1.53846
	2.66667	0.666667	1.53846	0
	0	2.66667	0	2.30769
	2	1.33333	1.53846	1.53846
	1.33333	0	2.30769	0
	1.33333	0.666667	0.769231	0
	0	1.33333	0.769231	1.53846
	0.666667	0	0	0.769231
	0	3.33333	1.53846	1.53846
	2	2	0.769231	0.769231
Fig 4C - % mitotic cells of AMO1 shIRE1 and shXBP1 in the presence of Dox (fold change to control)
	shIRE1	shIRE1	shXBP1	shXBP1
	-	Dox	-	Dox
	0.258152	1.30061	1.2199	0.852937
	0.37364	0	0.624472	1.2602
	0.774455	0.676111	0.317913	3.49704
	0.709917	0.388995	0.794782	0.771406
	0.8519	0.350576	1.42736	1.68127
	2.00785	0.68152	0.529855	1.8026
	0.737576	0.394398	1.19217	0.744052
	0.378622	0.383739	1.71424	0
	1.4023	0	1.89029	1.20588
	2.50559	0.24065	0.289012	0.771406
	1.56806	0.522688	0.236467	0.430532
	1.17132	0.830939	0.507538	0.891817
	0.997127	0.506354	0.867044	0.469377
	0.720147	0.80347	1.00689	1.28982
	2.37122	0.823897	0.688535	0.469377
	1.45648	0.279367	1.09138	1.20052
	0.432088	1.12719	0.911346	2.20331
	0.648133	0.238284	1.8635	0.657128
	0	0.251214	1.10686	2.49709
	0.635424	0.229834	1.72043	0.790217
	0	1.24986	2.25674	0.851808
	1.72853	0	0.57923	1.65494
	0	0.688483	0.949557	0
	0.82899	0	0.526573	0
	1.59296	0	0.435511	0
	0.745331	1.04155	0.429059	0
	0.752232	0.955777	0	2.53413
	2.43723	0.883055	1.44807	1.1902
	1.25955	1.93431	2.39351	0.973495
	0.65517	0.804367	0.981745	1.67086
Fig 4D - Chromosome count of AMO1 shIRE1 in the presence of Dox or RI
	-	24h _x000D_Dox	48h _x000D_Dox	48h_x000D_ RI
	74	74	67	76
	73	68	71	69
	75	71	65	71
	72	70	70	71
	77	76	73	73
	74	73	78	68
	73	74	70	73
	74	72	74	72
	69	65	75	74
	73	74	61	70
	73	73	72	73
	74	72	59	75
	74	68	68	72
	74	70	66	73
	74	67	72	72
	74	69	72	72
	73	72	73	75
	72	73	73	75
	74	70	71	78
	74	72	67	73
	75	76	73
	78	74	74
	75	76	73
	74	56	75
	74	74	72
	74	76	73
	76	68	70
	75	75	72
	69	78	71
	72	75	72
	74	74	61
	73	68	71
	74	72	75
	75	73	68
	74	71	68
		71	75
		74	71
		68	72
		69	71
		64
Fig 4E - DNA content of AMO1 shIRE1 or shXBP1 in the presence of DoxI (fold change to Ctrl)
	shIRE1	shIRE1	shXBP1	shXBP1
	-	Dox	-	Dox
	1	0.897408	1	1.01933
	1	0.91662	1	0.982913
	1	0.879255	1	0.980418
	1	0.922526
	1	0.891833

## Sheet: Figure 5
Figure 5
Fig 5B - % of AMO1 shIRE1 or shXBP1 cells in the presence of Dox containing Heterochromatin or Euchromatin
	shIRE1	shIRE1	shXBP1			shIRE1	shIRE1	shXBP1
Heterochromatin	-	Dox	Dox		Euchromatin	-	Dox	Dox
	58.3	38.7	53.1			4.2	38.7	15.5
	66.7	38.7	44.4			9.5	38.7	14.8
	52.2	34.6	44.4			13	42.3	14.8
	47	34.2	43.8			15.4	27.7	15.6
Fig 5C - % 5-mC (fold change to control) of AMO1 shIRE1 or shXBP1 cells in the presence of Dox (DNA methylation ELISA)
	shIRE1	shIRE1	shXBP1	shXBP1
	-	Dox	-	Dox
	1	0.54892	1	1.15286
	1	0.847164	1	0.998908
	1	0.840523	1	1.02132
	1	0.528017	1	1.041
	1	0.548355
	1	1.0438
Fig 5D - H3K9me3 protein expression of AMO1 shIRE1 cells in the presence of Dox and 5-aza
	5-aza (uM)	shIRE1	shIRE1+Dox
	0	0	0
	3	1.44741	0.574914
	10	5.6758	2.67857
Fig 5E - Confluence (%) of AMO1 shIRE1 cells in the presence of Dox and 5-aza
	Time (h)	shIRE1	shIRE1	shIRE1	shIRE1	shIRE1	shIRE1+5-aza	shIRE1+5-aza	shIRE1+5-aza	shIRE1+5-aza	shIRE1+5-aza	shIRE1+Dox	shIRE1+Dox	shIRE1+Dox	shIRE1+Dox	shIRE1+Dox	shIRE1+Dox+5-aza	shIRE1+Dox+5-aza	shIRE1+Dox+5-aza	shIRE1+Dox+5-aza	shIRE1+Dox+5-aza
	1.33333	6.05092	5.05264	8.63285	4.71023	4.72805		4.88119	4.85674	7.86728	4.55218		4.61856	6.19999	4.70615	8.666	4.36291	4.36043	13.6212	4.64447	4.31311
	5.33333	6.30333	5.38241	7.20104	5.12289	5.05367	5.96624	5.33433	5.42558	4.78469	4.75354	5.25344	5.10969	6.59711	4.96753	5.79727	4.65427	4.77011	4.69911	4.90136	4.45568
	9.33333	6.71875	6.0396	7.74025	5.64047	5.54674	6.13741	5.75818	5.51372	5.1492	5.1041	5.73704	5.48947	7.04465	5.42123	6.1267	5.32162	5.07087	4.83581	4.95386	4.5517
	13.3333	6.79964	6.2366	7.89822	5.9585	5.90496	6.51214	6.28613	5.77441	5.48519	5.40886	6.22631	5.91595	7.37518	5.89799	6.53604	5.33143	5.30525	4.97942	5.19127	4.73951
	17.3333	7.25671	6.56485	8.53089	6.34995	6.32661	6.95596	6.44203	6.37558	5.73476	5.71155	6.60388	6.20406	7.76132	6.12387	6.89096	5.61927	5.56318	5.19445	4.916	4.87822
	21.3333	7.74045	7.16906	8.93533	6.76006	6.74645	7.31695	6.70604	6.48389	6.07489	6.01258	6.94815	6.56098	8.06435	6.37123	7.16547	5.94531	5.84818	5.3212	5.1559	5.07059
	25.3333	8.02753	7.65045	9.2899	7.16622	7.16305	7.64527	7.16712	6.89703	6.54226	6.4191	7.33249	6.831	8.32373	6.7709	7.4542	6.20869	6.07834	5.74423	5.25102	5.28784
	29.3333	8.65633	7.93525	9.8825	7.65003	7.80366	8.23987	7.79475	7.44467	6.98414	6.88522	7.65252	7.20076	8.68431	7.04514	7.75171	6.40791	6.29635	5.68233	5.36299	5.47241
	33.3333	9.13268	8.63499	10.4047	8.38873	8.48109	8.89692	8.29182	8.48198	7.53585	7.45462	8.02781	7.46968	8.9546	7.40972	8.21777	6.65865	6.50517	6.07772	5.3621	5.58977
	37.3333	10.0922	9.29922	10.9666	9.08246	9.17053	9.19975	8.72796	8.62573	8.09267	8.0734	8.3095	7.87812	9.17247	7.63014	8.36421	6.81649	6.64111	5.97245	5.31222	5.76674
	41.3333	10.8144	10.1259	11.6988	9.80942	9.93797	9.73143	9.30206	9.79471	8.75083	8.71477	8.54484	8.10974	9.53208	7.87405	8.65157	6.79453	6.64947	6.13077	5.77013	5.84577
	45.3333	11.5618	10.7558	12.5321	10.6677	10.7496	10.3502	9.98674	10.1125	9.37901	9.31484	8.8112	8.24706	9.70436	8.04059	8.8485	6.53073	6.3159	5.93923		5.72965
	49.3333	12.0301	11.4076	13.2633	11.6004	11.7099	11	10.7802	10.6977	10.0577	10.0694	8.9993	8.45511	9.90937	8.18212	9.06934	5.88528	5.81717	5.71867	5.54791	5.47089
	53.3333	13.9948	12.9347	15.5659	12.5837	12.5561	11.8938	11.5053	11.595	10.7745	10.8234	9.08744	8.55189	9.84416	8.253	9.00544	5.78187	5.74761	5.15162	5.26442	4.93493
	57.3333	15.0461	14.1554	16.4284	13.5597	13.5603	12.8429	12.4077	12.2156	11.5924	11.6388	9.15257	8.57241	10.0079	8.31275	8.97194	5.73234	5.70257	5.43822	4.86047	4.91587
	61.3333	15.9406	14.93	16.9627	14.6207	14.731	14.6516	13.3145	12.817	12.4941	12.3906	9.2124	8.57849	9.9397	8.28111	8.90176	5.51199	5.43566	5.23216	5.21448	5.00221
	65.3333	17.1729	15.7761	18.5717	15.7669	16.6062	15.8825	14.5747	14.3467	13.2911	13.302	9.00247	8.43149	9.75506	8.10504	8.81894	5.22491	5.16516	5.0516	5.00905	4.74836
	69.3333	18.1597	17.3513	19.186	16.8392	16.9966	16.5941	15.5496	14.8835	14.219	14.2052	8.89236	8.37153	9.64592	7.85664	8.70793	5.24259	5.14596	5.35457	4.82869	4.63563
	73.3333	19.393	18.2735	20.4827	18.0288	18.1582	17.4122	16.6489	16.0353	15.2362	15.2722	8.79677	8.15353	9.53892	7.82963	8.5626	5.27644	5.13207	4.88368	5.31796	4.53104
	77.3333	20.5305	19.3273	21.4894	19.2219	19.3316	18.4738	17.694	17.13	16.342	16.3176	8.74178	8.07423	9.28271	7.67815	8.42893	5.17642	5.04559	4.85204	4.76625	4.53256
	81.3333	21.6632	20.5853	22.3618	20.3668	20.4703	19.4499	18.9232	18.3119	17.4304	17.4157	8.5961	7.98623	9.19499	7.63131	8.34811	5.21842	5.02245	4.80341	5.2256	4.49443
	85.3333	22.2676	21.6334	23.3476	21.5223	21.5258	20.7536	20.0988	19.5665	18.5966	18.5634	8.51486	7.92116	9.24037	7.50656	8.28249	5.1796	4.99924	5.09049	4.69454	4.38039
	89.3333	23.8015	22.6413	24.5301	22.4947	22.6549	21.7801	21.2952	20.4407	19.7694	19.6171	8.41346	7.86451	9.35483	7.41517	8.20741	5.01665	4.98522	5.05851	4.58603	4.45706
	93.3333	24.6369	23.3785	25.5243	23.5878	23.7288	22.6671	22.53	21.614	20.9197	20.7667	8.43501	7.76898	9.1132	7.24442	8.08466	5.12972	4.94716	4.78953	5.05568	4.29853
	97.3333	25.4764	24.4762	26.5941	24.5609	24.7335	23.7682	23.4479	22.7498	22.0212	21.8345	8.42272	7.57826	9.06098	7.19165	8.03665	5.12751	4.92788	4.7371	4.78849	4.29439
	101.333	26.925	25.6954	27.3082	25.547	25.7271	24.9257	24.4772	23.661	22.9728	22.8593	8.25431	7.55422	9.02292	6.95416	7.96357	5.14071	4.92802	4.7726	4.47509	4.3435
	105.333	27.6889	26.57	28.3758	26.5905	26.6712	25.8941	25.5414	24.8792	23.9937	23.846	8.19615	7.45455	8.91295	6.96798	8.01517	5.10437	4.96291	4.77619	4.5202	4.40415
	109.333	28.6537	27.6289	29.452	27.5019	27.6428	26.8655	26.5121	26.2332	24.928	24.8116	8.2197	7.41725	8.84235	6.97122	7.8308	5.12012	5.06217	4.82911	4.60509	4.32374
	113.333	29.4274	28.3965	30.2175	28.3806	28.5444	27.9207	27.4316	26.7354	26.0132	25.7543	8.06228	7.39307	8.76354	6.98587	7.71531	5.12592	4.90778	4.78711	4.43579	4.26503
	117.333	30.3399	29.1719	30.845	29.3182	29.4604	28.7126	28.2982	27.6063	26.9498	26.7564	7.94395	7.25312	8.83462	6.89973	7.60893	5.07744	4.91276	5.15418	4.45831	4.28382
	121.333	31.1024	30.1409	31.7471	30.1859	30.2889	29.7034	29.2102	28.2514	27.7354	27.5716	7.94823	7.21575	8.83241	6.75287	7.6376	5.1148	4.9321	4.81681	4.71969	4.19216
	125.333	32.0791	30.9803	32.4416	30.9377	31.0546	30.4368	29.9865	29.1976	28.5167	28.346	7.90879	7.24179	8.8961	6.80986	7.55554	5.10769	4.91656	4.6243	4.47737	4.17226
	129.333	32.7536	31.7511	33.1415	31.6639	31.8312	31.0947	30.6325	30.37	29.4669	29.2149	7.77395	7.17942	8.79642	6.77553	7.6396	5.01147	4.9321	4.99185	4.31836	4.22428
	133.333	33.2783	32.7287	33.772	32.3902	32.5298	31.8251	31.5607	30.9001	30.2664	29.8931	7.84138	7.19876	8.78164	6.56533	7.55298	4.977	4.92823	4.86806	4.49968	4.19257
	137.333	33.9108	33.4559	34.4523	33.0866	33.1364	32.2839	32.0824	31.3124	30.7631	30.5458	7.82777	7.20069	8.73695	6.64477	7.45814	5.01817	4.87642	4.52704	4.36989	4.1179
	141.333	34.3778	33.8258	34.9865	33.6496	33.8116	33.1432	32.5349	32.2026	31.4049	31.1621	7.82024	7.12906	8.72098	6.53411	7.47824	4.98667	4.81191	4.70159	4.36726	4.08274
	145.333	34.8617	34.2125	35.3857	34.1564	34.3269	33.4173	32.9978	32.7182	31.9033	31.6636	7.70737	7.11649	8.59092	6.53991	7.44868	4.97271	4.85287	4.60834	4.39255	4.14104
	149.333	35.4109	34.879	35.8812	34.5008	34.6287	33.9288	33.4199	33.1889	32.4009	32.1695	7.69949	7.12112	8.68003	6.56077	7.45828	4.99213	4.81232	4.70035	4.31718	4.09345
	153.333	35.9183	35.2363	36.2273	34.9474	35.0685	34.338	34.3291	33.4922	32.7295	32.5593	7.74253	7.00231	8.66027	6.53217	7.45365	4.93168	4.78759	4.66781	4.48697	4.10747
	157.333	36.2717	35.6476	36.4681	35.2294	35.3846	34.5284	34.0635	33.7867	33.0473	32.9421	7.76864	6.96922	8.51618	6.54129	7.38803	4.85287	4.76369	4.501	4.33079	4.06913
	161.333	36.568	35.784	36.6627	35.4608	35.6076	35.0295	34.354	34.0174	33.3474	33.1731	7.70523	6.95499	8.59651	6.43395	7.4772	4.89169	4.76307	4.25578	4.13758	4.06665
	165.333	36.6455	36.0256	36.9057	35.753	35.7958	35.172	34.3607	34.3155	33.5693	33.4825	7.68581	6.97247	8.51929	6.51297	7.38015	4.81529	4.72452	4.64778	4.42722	4.07873
	169.333	36.9592	36.3328	37.2397	35.8636	35.9742	35.4517	34.5657	34.4379	33.7394	33.6267	7.63857	6.87624	8.55189	6.43637	7.41131	4.86199	4.81184	4.74007	4.57511	4.05234
	173.333	37.0194	36.2245	37.2419	35.987	36.1585	35.5664	34.6988	34.581	33.8955	33.7511	7.5536	6.95202	8.65018	6.43526	7.39438	4.88713	4.70235	4.52828	4.51868	4.04026
	177.333	37.2167	36.5606	37.4367	36.115	36.2183	35.5769	34.8418	34.3968	33.9546	33.8301	7.59291	6.86478	8.4804	6.45212	7.40074	4.82876	4.73703	4.6857	4.20721	4.02292
	181.333	37.3417	36.7864	37.5596	36.288	36.3045	35.6416	34.9055	34.94	34.197	33.973	7.56735	6.85317	8.42023	6.4325	7.36855	4.7726	4.69765	4.81792	4.3531	4.0348
	185.333	37.4495	36.8981	37.6661	36.3922	36.4326	35.6532	35.0127	34.5621	34.2572	34.1457	7.61805	6.84827	8.42811	6.4421	7.29471	4.77481	4.72411	4.5548	4.28168	4.04689
	189.333	37.5121	36.7902	37.6095	36.3655	36.5168	35.8272	34.9583	34.9355	34.2806	34.1413	7.51078	6.81898	8.5657	6.40908	7.328	4.8012	4.72342	4.68674	4.60164	4.01574
	193.333	37.5722	37.0012	37.8008	36.5334	36.6189	35.8532	34.9974	34.8404	34.3251	34.1961	7.49192	6.75025	8.39108	6.39299	7.32102	4.7592	4.73019	4.72812	4.59176	4.07562
	197.333	37.7646	37.0717	37.7805	36.6409	36.7077	35.7176	35.0224	34.8007	34.4502	34.257	7.51637	6.79204	8.49822	6.40929	7.23917	4.73185	4.74787	4.44788	4.60343	4.00537
	201.333	37.874	37.2246	37.9066	36.8193	36.8005	35.7814	35.9356	34.8826	34.44	34.1957	7.50836	6.78147	8.43998	6.3762	7.22908	4.74242	4.76162	4.67873	19.4214	4.02299
	205.333	38.2093	37.4697	38.0818	37.0268	37.0151	35.8545	35.1222	34.9806	34.4455	34.1902	7.46484	6.83272	8.38466	6.36411	7.27288	4.70767	4.68964	4.5039	4.57428	4.04378
	209.333	38.3965	37.5972	38.2976	37.2199	37.3029	35.8779	35.4162	35.0519	34.3832	34.1339	7.44439	6.76489	8.4042	6.40701	7.265	4.70325	4.64412	4.3453	4.46466	4.00869
	213.333	38.5832	37.7869	38.4364	37.3323	37.581	36.0205	35.1954	35.2162	34.3057	34.1792	7.42049	6.79819	8.46969	6.30036	7.23074	4.70947	4.72846	4.54057	4.51564	4.02927
	217.333	38.5784	38.0097	38.6495	37.5135	37.7225	36.226	35.2757	35.4172	34.2905	34.2594	7.43382	6.83362	8.35357	6.2806	7.20373	4.74069	4.69724	4.75499	4.46742	3.98956
	221.333	38.7416	38.0269	38.6924	37.7074	37.8907	36.3466	35.3016	34.7958	34.3286	34.3901	7.39321	6.8567	8.42645	6.23992	7.26411	4.68522	4.64792	4.56952	4.37072	4.03867
	225.333	38.9177	38.1722	39.0001	37.829	37.9712	36.1945	35.3677	35.044	34.4888	34.4425	7.38375	6.7832	8.43467	6.28157	7.20926	4.76017	4.71202	4.38149	4.51709	4.00786
	229.333	39.0005	38.3132	38.9476	37.8461	38.0926	36.2712	35.3766	35.1339	34.5373	34.5344	7.40212	6.79957	8.40441	6.31141	7.16305	4.71589	4.6616	4.54859	4.76708	4.04067
	233.333	39.0907	38.3744	39.0698	37.9544	38.1617	36.3013	35.3927	35.1579	34.5299	34.515	7.35674	6.77719	8.37499	6.32191	7.15027	4.70035	4.62844	4.79947	4.43247	4.03038
	237.333	39.1232	38.3488	39.0761	38.0099	38.2515	36.4322	35.3785	35.509	34.5471	34.6242	7.33325	6.72386	8.38632	6.24579	7.11621	4.72066	4.67514	4.49533	4.76708	3.98431
	241.333	39.25	38.5278	39.2674	38.098	38.2974	36.2427	35.4767	35.2197	34.6509	34.541	7.36005	6.81884	8.20092	6.40791	7.22846	4.69365	4.77896	4.98632	4.70546	4.13006
	245.333	39.2164	38.7787	39.0672	38.0759	38.3846	36.5987	35.4212	35.1024	34.5287	34.502	7.33622	6.80862	7.99928	6.31541	7.26286	4.76528	4.67168	4.52448	4.38322	3.99073
	249.333	39.1949	38.6532	39.1161	38.139	38.407	36.3476	35.2885	35.3059	34.5019	34.5775	7.26376	6.69333	8.03189	6.29518	7.13107	4.78359	4.658	4.83767	4.47537	4.02644
	253.333	39.2426	38.7648	39.129	38.2237	38.4729	36.4158	35.3482	34.9753	34.5156	34.5143	7.30113	6.71813	8.0093	6.28302	7.14764	4.67002	4.67286	4.5805	4.39849	3.99211
	257.333	39.3101	38.7144	39.1084	38.1456	38.4576	36.3112	35.2977	35.0003	34.449	34.4548	7.26866	6.73091	8.13709	6.28198	7.14654	4.64011	4.64612	4.83878	4.6225	3.9582
	261.333	39.2228	38.7674	39.1104	38.1932	38.4472	36.432	35.2766	34.9937	34.433	34.4764	7.2668	6.71129	8.1308	6.25573	7.12713	4.64992	4.71927	4.49844	4.68854	3.99529
	265.333	39.2018	38.6402	39.1144	38.2015	38.5034	36.2313	35.3181	34.8172	34.4117	34.4074	7.2286	6.69105	8.06186	13.8676	7.11946	4.75754	4.69924	4.50086	4.67507	3.99916
	269.333	39.218	38.7795	39.0165	38.1533	38.5107	36.1731	35.2691	35.1201	34.3215	34.4592	7.24214	6.71585	8.09329	6.2721	7.12008	4.71845	4.66125	4.48386	4.80686	3.97235
	273.333	39.2456	38.9714	39.0818	38.3576	38.4897	36.2883	35.3086	34.6399	34.3722	34.4533	7.21893	6.72276	8.09226	6.19813	7.09542	4.63611	4.70187	4.50431	4.78745	3.98175
	277.333	39.1668	38.9401	39.1326	38.2576	38.5648	36.4097	35.3153	34.4438	34.3349	34.3555	7.21133	6.71544	8.03872	6.25635	7.12816	4.78476	4.60385	4.45064	4.60661	3.99985
	281.333	39.1683	38.8149	39.0732	38.2786	38.5648	36.2949	35.2943	34.51	34.3553	34.2818	7.20891	6.66798	8.1203	6.16877	7.10081	4.69164	4.54534	4.57884	4.97762	3.9441
	285.333	39.221	38.8539	39.1737	38.457	38.504	36.2445	35.2369	34.5556	34.3935	34.3237	7.18902	6.65071	8.10815	6.29214	7.04064	4.72632	4.6102	4.42176	4.71416	3.96773
	289.333	39.1328	38.8488	39.1993	38.3206	38.4839	36.1259	35.2371	34.514	34.29	34.3164	7.22031	6.66466	7.98926	6.22797	7.04465	4.73792	4.58706	4.95441	4.77094	3.93892
	293.333	39.0151	39.0454	39.0728	38.3952	38.4532	36.1194	35.1603	34.6033	34.1975	34.2578	7.17044	6.64221	8.02035	6.19861	7.07131	4.73882	4.61165	4.55294	4.20714	3.96524
	297.333	39.0738	39.0624	39.041	38.3122	38.5159	36.2869	35.7459	34.793	34.0948	34.2755	7.17189	6.7184	8.19629	6.27604	7.0834	4.73185	4.62796	4.75409	4.97292	3.95025
	301.333	39.0041	38.8534	39.1224	38.3334	38.4367	36.1443	35.2639	34.7801	34.1243	34.3152	7.17451	6.66349	8.10718	6.28958	7.11614	4.64909	4.60578	4.56703	4.64488	3.9727
	305.333	38.7448	38.5548	38.8477	38.2235	38.4188	35.9266	35.0622	34.2138	34.1122	34.2893	7.06434	6.58799	7.69272	5.94123	6.78258	4.58244	4.50749	3.8199	10.3611	3.78751
	309.333	38.7839	38.7374	39.0437	38.2569	38.4003	36.093	35.2771	34.5404	34.1615	34.3701	7.12381	6.63475	7.98554	6.12525	7.00321	4.68653	4.57346	4.47295	4.40995	3.94638
Fig 5F - UHRF1 expression of AMO1 shIRE1 and shXBP1 in the presence of Dox (data from RNAseq and proteomics)
		shIRE1	shIRE1	shIRE1	shXBP1	shXBP1	shXBP1
RNAseq	Dox (h)	Log2FC	SE	n	Log2FC	SE	n
	0	0	0.184507	6	0	0.285425	6
	24	-2.06451	0.113074	6	-0.488133	0.15273	6
	48	-1.20934	0.0769535	6	-0.430091	0.0908286	6
	72	-1.51602	0.147951	6	-0.566024	0.103121	6
		shIRE1	shIRE1	shIRE1	shXBP1	shXBP1	shXBP1
Proteomics	Dox (h)	Log2FC	SE	n	Log2FC	SE	n
	0	0	0	3	0	0	3
	24	-1.70238	0.444303	3	-0.333924	0.444303	3

## Sheet: Figure 6
Figure 6
Fig 6A - Cell cycle distribution by PI of AMO1 shIRE1 cells in the presence of Dox after arrest in G1
		% Sub G1	% G0/G1	% S	%G2	%M
	0	1	84	11	3.66	0.34
	4	0.62	75	16	8.01	0.37
	8	1.5	24.6	69	4.39	0.51
	12	0.6	38.7	11.7	48.19	0.81
	16	2.5	31.1	18.6	47.11	0.69
	20	6.1	44.1	22.9	26.36	0.54
Dox	0	4.6	85.5	8.82	0.91	0.17
Dox	4	1.79	92	0.97	4.85	0.39
Dox	8	1.85	69	26.3	2.43	0.42
Dox	12	2.9	41.4	30.6	24.38	0.72
Dox	16	0.2	39	23.7	36.83	0.27
Dox	20	7.4	54.5	21.2	16.68	0.22
Fig 6C - Cell cycle distribution by PI of AMO1 shIRE1 cells in the presence of Dox after arrest in late G2
		% Sub G1	% G0/G1	% S	%G2	%M
	0	4.41102	41.183	15.0399	34.6422	4.72393
	10	6.21105	39.3644	18.1762	32.1562	4.09223
	30	5.80085	38.2587	17.2681	36.1597	2.51267
	60	6.13981	38.8923	17.7349	35.4698	1.76312
	90	8.03872	48.9268	17.4663	24.9263	0.641835
	110	6.66667	55.8779	14.6565	22.2087	0.590331
Dox	0	8.18756	39.0229	13.0421	36.6939	3.05351
Dox	10	4.48815	40.7463	11.4977	41.412	1.85577
Dox	30	9.45046	36.7402	14.1549	38.4575	1.19692
Dox	60	8.66042	37.7775	15.7845	36.6305	1.14701
Dox	90	9.05324	49.0988	12.0157	29.5836	0.248602
Dox	110	11.2953	52.4352	12.0207	24	0.248705

## Sheet: Supplementary Figure 1
Supplementary Figure 1
S1C Fig - RNA expression of XBP1s and DGAT2 of AMO1 shNTC, shIRE1 and shXBP1 in the presence of Dox
	shNTC	shNTC	shNTC	shNTC	shNTC	shNTC	shNTC	shNTC	shNTC	shNTC	shNTC	shNTC	shIRE1	shIRE1	shIRE1	shIRE1	shIRE1	shIRE1	shIRE1	shIRE1	shIRE1	shIRE1	shIRE1	shIRE1	shXBP1	shXBP1	shXBP1	shXBP1	shXBP1	shXBP1	shXBP1	shXBP1	shXBP1	shXBP1	shXBP1	shXBP1
	-	-	-	Dox	Dox	Dox	KI	KI	KI	RI	RI	RI	-	-	-	Dox	Dox	Dox	KI	KI	KI	RI	RI	RI	-	-	-	Dox	Dox	Dox	KI	KI	KI	RI	RI	RI
XBP1s	1	0.883	1.132	0.887	0.843	0.934	0.112	0.096	0.131	0.293	0.27	0.318	1	0.873	1.145	0.078	0.069	0.089	0.053	0.047	0.06	0.182	0.159	0.208	1	0.871	1.147	0.023	0.02	0.026	0.14	0.113	0.175	0.257	0.22	0.301
DGAT2	1	0.864	1.157	1.16	0.986	1.364	5.134	2.946	8.949	3.323	3.054	3.616	1	0.779	1.283	2.916	2.414	3.523	2.345	2.199	2.501	2.334	1.855	2.937	1	0.906	1.103	0.569	0.486	0.668	3.296	2.718	3.997	2.647	2.318	3.022
S1E Fig - RNA expression of XBP1s and DGAT2 of AMO1 shIRE1 tumors from in vivo study in the presence of Dox, KI or RI IRE1 inhibitors
XBP1s	Vehicle	Dox	KI	RI		DGAT2	Vehicle	Dox	KI	RI
	1.12418	0.0263844	0.0865296	0.201331			1.0298	3.22783	1.88113	2.42302
	1.51652	0.0363272	0.107543	0.178033			0.961562	2.58028	1.80282	2.31266
	1.14905	0.0438933	0.0997737	0.257281			0.889262	3.20842	2.32963	1.96709
	0.624139	0.0451716	0.0691076	0.197226			1.05229	2.92139	1.87819	2.55539
	0.817893	0.053614	0.178312	0.326734			1.07921	2.89884	1.80866	2.36115
S1G Fig - RNA expression of XBP1s and DGAT2 of AMO1 shXBP1 tumors from in vivo study in the presence of Dox
XBP1s	Vehicle	Dox		DGAT2	Vehicle	Dox
	1.10818	0.0183405			1.81532	0.250866
	2.14837	0.440939			1.21828	0.391502
	0.572771	0.0378931			0.489344	0.187304
	1.07912	0.00943995			0.706382	0.387095
	1.51411	0.00794946			2.29755	0.452278
	0.852739				1.10739
	0.475947				0.357775
	0.995703				0.874042
	1.11063				1.64413
S1H Fig - Viability of AMO1 shIRE1 in the presence of Dox or RI and KI IRE1 inhibitors
	Ctrl	Dox	RI+KI1	RI+KI2
	4.74e+007	4070000	4.39e+007	4.65e+007
	4.83e+007	3910000	4.40e+007	4.72e+007
	4.92e+007	3910000	4.36e+007	4.75e+007
	4.21e+007	4420000	4.36e+007	4.89e+007
	4.24e+007	4240000	4.42e+007	4.81e+007
	4.25e+007	4140000	4.38e+007	5.03e+007
	4.53e+007	4120000	4.39e+007	4.81e+007
S1I Fig - Confluence (%) of AMO1 shIRE1 and shIRE1 D688N IRE1 mutant cells in the presence of Dox
	Time (h)	shIRE1 cl.1	shIRE1 cl.1	shIRE1 cl.1	shIRE1 cl.1	shIRE1 cl.1	shIRE1 cl.1 D688N cl.1	shIRE1 cl.1 D688N cl.1	shIRE1 cl.1 D688N cl.1	shIRE1 cl.1 D688N cl.1	shIRE1 cl.1 D688N cl.1	shIRE1 cl.1 +Dox	shIRE1 cl.1 +Dox	shIRE1 cl.1 +Dox	shIRE1 cl.1 +Dox	shIRE1 cl.1 +Dox	shIRE1 cl.1 D688N cl.1 +Dox	shIRE1 cl.1 D688N cl.1 +Dox	shIRE1 cl.1 D688N cl.1 +Dox	shIRE1 cl.1 D688N cl.1 +Dox	shIRE1 cl.1 D688N cl.1 +Dox
	0	4.482	4.48658	4.48495	4.37251	4.4099	4.96369	4.9007	4.88453	4.84993	4.91445	4.47768	4.51481	0.00484535	4.718	4.44903	4.78578	4.89343	4.86347	4.92066	4.76461
	2	4.65512	4.75297	4.69183	4.62083	4.57143	4.95827	4.91218	4.94341	4.88201	4.93783	4.69767	4.66891	0.00294934	4.96237	4.632	4.87568	4.96348	4.92082	5.00561	4.86747
	4	4.94763	5.00456	4.94889	4.79463	4.86115	5.0053	4.98655	4.98897	4.96553	4.99145	4.92941	4.98607	0.00463468	5.2038	4.90771	4.92977	5.10684	4.98671	5.06655	4.8957
	6	5.19543	5.21044	5.28833	5.08267	5.08066	5.09778	5.12143	5.0666	5.06845	5.08361	5.187	5.17504	0.00474002	5.43864	5.16356	4.98702	5.09573	5.0814	5.12733	4.97423
	8	5.45286	5.42911	5.43885	5.29086	5.33246	5.16746	5.19616	5.16361	5.12448	5.15334	5.41847	5.49068	0.00584602	5.74084	5.35011	5.07698	5.21649	5.20053	5.19722	5.05686
	10	5.68549	5.61924	5.68833	5.54677	5.60107	5.26674	5.28322	5.24804	5.21165	5.22908	5.67748	5.76138	0.00531935	5.98822	5.56952	5.16261	5.31582	5.23024	5.32794	5.19295
	12	5.99644	5.95625	5.95493	5.8002	5.77308	5.39171	5.33094	5.33584	5.32046	5.35606	5.94229	6.0056	0.00758402	6.18298	5.811	5.27838	5.45829	5.39788	5.44254	5.29786
	14	6.23275	6.25729	6.2228	6.00118	6.03662	5.51227	5.45212	5.49757	5.46619	5.4784	6.13943	6.22738	0.00547735	6.46549	6.09408	5.37823	5.53123	5.44633	5.589	5.39366
	16	6.4559	6.48071	6.47023	6.35425	6.4026	5.62345	5.63577	5.58911	5.57542	5.6461	6.41066	6.53559	0.00510868	6.65867	6.31101	5.47861	5.66158	5.51954	5.6235	5.49094
	18	6.69406	6.7511	6.81946	6.59189	6.72256	5.73889	5.70545	5.7588	5.81537	5.77555	6.69475	6.77496	0.00863736	6.93296	6.58762	5.46856	5.73347	5.63182	5.75875	5.57705
	20	7.08395	7.03645	7.20851	6.94749	7.00364	5.9424	5.87325	5.85724	5.87441	5.89384	6.92253	6.92485	0.00516135	7.21725	6.82541	5.69423	5.8189	5.73721	5.95736	5.70408
	22	7.52899	7.46183	7.48859	7.22305	7.22278	6.02129	6.00623	6.0787	6.10287	6.04631	7.11166	7.09986	0.00505602	7.32785	7.01506	5.81052	5.93829	5.86024	6.01445	5.77581
	24	7.85594	7.80085	7.99219	7.58766	7.60451	6.19604	6.20868	6.23644	6.27041	6.20752	7.30747	7.3455	0.00263334	7.53784	7.16122	5.95414	6.0313	5.97489	6.14854	5.86798
	26	8.22045	8.1058	8.33669	8.04575	8.02116	6.44784	6.38833	6.40065	6.46607	6.35041	7.42776	7.45278	0.00252801	7.65623	7.36177	6.05247	6.10335	6.08018	6.23733	5.93029
	28	8.53308	8.46925	8.70804	8.36307	8.36086	6.64713	6.57014	6.5932	6.6406	6.63908	7.72064	7.58202	0.00379201	7.8749	7.52693	6.07122	6.20231	6.18335	6.31449	6.09192
	30	8.90254	8.83549	9.08276	8.7546	8.72958	6.82004	6.82241	6.74852	6.83911	6.84127	7.84905	7.72549	0.00347601	7.99583	7.5845	6.20089	6.3117	6.37253	6.49677	6.15891
	32	9.25978	9.16867	9.45765	9.15403	9.13275	7.07874	6.99895	6.91811	7.06289	7.07785	7.98824	7.8244	0.00342334	8.09284	7.82756	6.26999	6.43109	6.35336	6.56782	6.27352
	34	9.64519	9.586	9.85449	9.54713	9.51542	7.25733	7.19128	7.2112	7.27982	7.25791	8.05871	8.06687	0.00331801	8.24679	7.99625	6.31597	6.54322	6.42383	6.65119	6.31754
	36	10.0338	10.0332	10.2582	9.96593	9.91885	7.52657	7.46826	7.42555	7.55064	7.50908	8.14777	8.12934	0.00305468	8.30172	8.0754	6.44874	6.61421	6.48002	6.72139	6.52147
	38	10.4713	10.4301	10.7203	10.3805	10.3404	7.76162	7.67351	7.72412	7.73413	7.80423	8.20049	8.07793	0.00363401	8.37566	8.12997	6.50351	6.66119	6.65551	6.82178	6.5467
	40	10.9475	10.8602	11.1766	10.7901	10.7856	8.00873	7.96017	8.01157	8.05866	8.05892	8.26796	8.21371	0.00294934	8.40552	8.09626	6.69875	6.73509	6.69827	6.9298	6.60811
	42	11.4212	11.3348	11.6575	11.276	11.2514	8.30108	8.19759	8.29808	8.2589	8.3142	8.22893	8.14387	0.00263334	8.35169	8.07188	6.68737	6.90673	6.81372	6.99295	6.70907
	44	11.8675	11.8094	12.1106	11.7465	11.7032	8.58133	8.54536	8.54846	8.59533	8.60592	8.04818	8.04876	0.00331801	8.29898	7.96206	6.71297	6.95387	6.83226	7.07153	6.80071
	46	12.4201	12.3261	12.6503	12.2453	12.2028	8.86693	8.78378	8.81759	8.86868	8.91397	7.78511	7.84041	0.00289668	8.07641	7.77557	6.93122	7.06373	7.0137	7.15137	6.85833
	48	12.8826	12.8129	13.1557	12.7524	12.6348	9.17203	9.10362	9.12964	9.16777	9.20917	7.50203	7.61341	0.00326534	7.83672	7.60451	6.97088	7.16211	7.12134	7.3228	7.00806
	50	13.4367	13.3377	13.6865	13.279	13.1954	9.46191	9.41952	9.3916	9.46813	9.53939	7.37183	7.37762	0.00305468	7.59824	7.53821	7.08306	7.26539	7.19618	7.39938	7.10918
	52	13.9844	13.8181	14.2194	13.7893	13.685	9.82274	9.7312	9.72783	9.82979	9.84417	7.29051	7.34439	0.00263334	7.58592	7.37299	7.20003	7.33512	7.30763	7.47316	7.11829
	54	14.4854	14.3772	14.7391	14.3165	14.2905	10.1294	10.1026	10.081	10.1022	10.2071	7.16611	7.29257	0.00316001	7.58787	7.26718	7.30636	7.42144	7.3504	7.46716	7.229
	56	15.0368	14.9135	15.2616	14.8337	14.8561	10.4802	10.4465	10.3877	10.4775	10.5275	7.11308	7.10412	0.00316001	7.34029	7.01264	7.33381	7.51608	7.41175	7.61663	7.34877
	58	15.5702	15.503	16.3674	15.4239	15.377	10.8114	10.7906	10.7666	10.7948	10.8668	6.90088	6.84716	0.00410801	7.10713	6.7393	7.47506	7.56664	7.53409	7.5835	7.43356
	60	16.121	16.0303	16.937	15.9832	15.9206	11.154	11.1372	11.0766	11.1711	11.2379	6.78002	6.53574	0.00316001	6.92285	6.52279	7.60941	7.62311	7.50629	7.69921	7.40469
	62	16.7638	16.6464	18.6957	16.5443	16.5175	11.5787	11.507	11.4827	11.5265	11.6068	6.66399	6.38886	0.00310734	6.90094	6.55275	7.48406	7.85447	7.62837	7.786	7.49718
	64	17.3123	17.2168	19.1547	17.0788	17.0609	11.8883	11.8201	11.829	11.9119	11.9436	6.55797	6.48671	0.00321268	6.83778	6.57424	7.50671	7.88913	7.63353	7.90219	7.67782
	66	17.8146	17.7262	19.6358	17.6206	17.5639	12.2823	12.2258	12.1587	12.3158	12.3096	6.48381	6.38543	0.00505602	6.82552	6.53416	7.59261	7.69115	7.72907	7.92657	7.60804
	68	18.3283	18.2997	20.1499	18.1149	18.1059	12.6603	12.6248	12.5539	12.717	12.7382	6.36737	6.3789	0.00305468	6.63334	6.3383	7.66124	7.96117	7.75714	7.95127	7.60751
	70	18.9245	18.8303	20.5653	18.6562	18.6505	13.0558	12.9559	12.9656	13.0854	13.0893	6.3294	6.27467	0.00279134	6.62054	6.34788	7.62616	8.02421	7.95122	7.97007	7.48491
	72	19.3427	19.3197	21.0651	19.1664	19.1188	13.466	13.3648	13.3312	13.4844	13.5062	5.96989	6.23144	0.00305468	6.54022	6.26277	7.76457	8.00847	7.81255	7.85889	7.79543
	74	19.8817	19.7509	21.5393	19.6607	19.5496	13.8638	13.7589	13.7541	13.9214	13.9501	6.00239	6.19799	0.00337068	6.44816	6.20515	7.82366	8.0298	7.87306	7.98398	7.80733
	76	20.3598	20.2677	20.8796	20.0533	20.1195	14.2888	14.2282	14.1598	14.268	14.3228	5.98717	6.03873	0.00289668	6.20526	6.25698	7.67245	8.04607	8.0506	8.07441	7.80912
	78	20.8925	20.7736	21.3092	20.6076	20.6208	14.714	14.6311	14.5994	14.7644	14.8039	6.04989	5.96436	0.00305468	6.20489	5.94382	7.87111	8.0674	7.74118	7.95959	7.7811
	80	21.3779	21.286	22.8939	21.1098	21.1047	15.168	15.0673	15.0517	15.217	15.2388	5.94008	5.95256	0.00753136	6.22559	6.06132	7.60293	8.00346	7.9172	7.95443	7.81581
	82	21.8334	21.7498	23.3453	21.6327	21.568	15.5713	15.5089	15.4255	15.667	15.5794	6.08597	5.98006	0.00294934	6.10319	5.96747	7.60383	7.93083	7.64865	7.78901	7.78158
	84	22.28	22.2188	22.7518	22.0715	22.0288	15.9882	15.9599	15.8644	16.1165	16.1138	5.9888	5.89168	0.00547735	6.13758	5.96483	7.50739	7.9223	7.71964	7.99735	7.71964
	86	22.8114	22.6415	23.4315	22.4951	22.4891	16.4119	16.402	16.3122	16.5249	16.5104	5.99433	5.85892	0.00395001	6.14954	5.92828	7.58397	7.86284	7.87159	7.9539	7.66445
	88	23.2142	23.2184	23.6365	23.0163	22.9535	16.9043	16.8249	16.7217	16.9335	17.0051	5.98427	5.79872	0.00705735	6.13542	5.94972	7.74071	7.52957	7.79869	7.68899	7.68335
	90	23.6519	23.6098	24.0822	23.4488	23.421	17.3863	17.3339	17.2019	17.3802	17.4768	5.95372	5.78492	0.00289668	6.06732	5.83622	7.45125	7.71079	7.74656	7.87417	7.59213
	92	24.1545	24.0677	24.7153	23.8119	23.8947	17.7896	17.7716	17.6662	17.8503	17.8373	5.87125	5.82195	0.00747869	6.02345	5.81042	7.43719	7.72465	7.7464	7.89745	7.52404
	94	24.617	24.5877	25.1211	24.3339	24.3361	18.2344	18.1943	18.0738	18.2731	18.3668	5.97432	5.76507	0.00289668	6.0342	5.78572	7.64401	7.67482	7.697	7.83024	7.44035
	96	25.0407	24.9222	25.4134	24.7649	24.7878	18.6659	18.6905	18.5465	18.7365	18.8105	5.95715	5.72431	0.00305468	5.97268	5.71635	7.17586	7.57518	7.67798	7.70226	7.42524
	98	25.4445	25.4304	25.9618	25.2563	25.1333	19.1621	19.0814	18.998	19.2236	19.2429	5.92223	5.68412	0.00263334	5.96868	5.76154	7.45204	7.51566	7.54405	7.48917	7.3564
	100	25.931	25.867	26.0989	25.571	25.5429	19.5588	19.5979	19.487	19.6541	19.687	5.89747	5.63583	0.00416068	5.9177	5.71309	7.36172	7.4384	7.54052	7.6338	7.32843
	102	26.3476	26.2859	26.5553	25.9153	25.9985	20.0994	20.0399	19.8983	20.1334	20.1785	5.85971	5.67143	0.00242267	5.91591	5.70998	6.9852	7.3574	7.44124	7.34029	7.1816
	104	26.7293	26.6676	27.0701	26.2995	26.2781	20.4263	20.4775	20.3034	20.5148	20.5889	5.8171	5.69376	0.00231734	5.91512	5.65663	7.02976	7.04893	7.11576	7.29536	7.13973
	106	27.1734	27.0724	27.208	26.7002	26.7104	20.9212	20.983	20.779	20.9638	21.0376	5.72984	5.68138	0.00268601	5.92139	5.66685	7.02497	7.05788	7.27129	7.42076	7.07732
	108	27.5853	27.5023	27.8296	27.1452	27.1332	21.2683	21.3233	21.1875	21.3773	21.4697	5.67596	5.62808	0.00237001	5.86846	5.62682	6.98895	7.06678	7.2487	7.42365	7.06836
	110	27.994	27.9015	28.2232	27.5325	27.4641	21.8222	21.7881	21.6505	21.8104	21.9345	5.74348	5.64673	0.00300201	5.8694	5.61787	6.94397	7.07047	6.90768	7.15426	6.97098
	112	28.3201	28.2108	28.5131	27.7721	27.8224	22.2442	22.2247	22.0937	22.2478	22.3255	5.68886	5.57352	0.00316001	5.77576	5.61086	6.93364	7.01275	6.98373	7.07679	6.92669
	114	28.7722	28.4523	28.6711	28.1819	28.2062	22.7009	22.5899	22.4792	22.6734	22.7205	5.71277	5.56867	0.00252801	5.77903	5.58189	6.96762	6.95745	7.08848	6.99178	6.86539
	116	29.0591	28.8038	29.1941	28.5144	28.5684	23.0395	23.0556	22.8993	23.0871	23.1126	5.68586	5.58785	0.00516135	5.80562	5.57652	6.80877	6.95661	6.74773	6.97909	6.8124
	118	29.3017	29.0571	30.1997	28.7645	28.8865	23.4665	23.5085	23.3144	23.4692	23.5582	5.69771	5.60075	0.00289668	5.87546	5.62534	6.80197	6.91663	6.78138	7.00069	6.56977
	120	29.6705	29.4412	29.8519	29.1027	29.1072	23.8681	23.8869	23.697	23.8237	23.9199	5.67211	5.58232	0.00305468	5.84676	5.52428	6.75347	6.92637	6.7175	6.99505	6.46117
	122	29.9791	29.7381	30.1543	29.3849	29.4589	24.257	24.3	24.0749	24.2449	24.314	5.6758	5.69102	0.00305468	5.83512	5.58505	6.69996	6.83974	6.85106	6.8736	6.4361
	124	30.2491	30.0588	31.0236	29.6115	29.7133	24.6996	24.6573	24.4733	24.583	24.6747	5.6926	5.62635	0.00452935	5.81552	5.5523	6.63939	6.86718	6.68848	6.84037	6.45927
	126	30.5251	30.2802	30.4482	29.9112	29.9669	25.032	25.0757	24.8368	24.9659	25.0751	5.70045	5.62824	0.00447668	5.8724	5.47319	6.63628	6.7926	6.73793	6.86892	6.45253
	128	30.807	30.5569	30.8371	30.1926	30.1974	25.4367	25.384	25.2966	25.3008	25.4594	5.6729	5.61676	0.00479268	5.86693	5.51232	6.54349	6.71197	6.70659	6.77896	6.47481
	130	31.0356	30.8031	30.8623	30.3631	30.5011	25.7694	25.757	25.4745	25.6984	25.8032	5.71098	5.57557	0.00474002	5.8032	5.51859	6.58251	6.63028	6.71102	6.83263	6.3493
	132	31.3087	30.9125	31.2457	30.6217	30.6895	26.1201	26.1047	25.8184	25.9347	26.0903	5.69281	5.57252	0.00479268	5.78319	5.51106	6.54749	6.69038	6.6701	6.74204	6.33282
	134	31.5387	31.2386	31.4393	30.8545	30.9537	26.4591	26.3489	26.2464	26.3155	26.4427	5.68775	5.54029	0.00300201	5.81874	5.48994	6.5635	6.63402	6.598	6.59678	6.32782
	136	31.7759	31.4084	31.5856	30.9808	31.0733	26.786	26.6901	26.4963	26.5913	26.7114	5.65057	5.54929	0.00474002	5.80499	5.43369	6.46691	6.69643	6.6109	6.68879	6.23981
	138	31.9135	31.5632	31.543	31.1967	31.2276	27.2186	27.0407	26.8245	26.9642	27.0415	5.61608	5.54118	0.00305468	5.79751	5.50095	6.442	6.61606	6.61585	6.67178	6.31186
	140	32.1133	31.6604	31.7437	31.3828	31.3169	27.5476	27.3674	27.1807	27.2641	27.3326	5.64831	5.54566	0.00410801	5.72657	5.45381	6.34625	6.51368	6.57077	6.62148	6.27773
	142	32.2629	31.8099	31.7824	31.4671	31.5138	27.8567	27.7189	27.4503	27.5375	27.7105	5.63451	5.52191	0.00537202	5.7666	5.47035	6.27778	6.63118	6.54612	6.6168	6.22849
	144	32.4379	31.9889	32.1246	31.5835	31.6919	28.1672	28.0474	27.7694	27.8629	27.9908	5.62355	5.54181	0.00395001	5.77513	5.49099	6.38011	6.61674	6.54507	6.63586	6.24418
	146	32.4321	32.1044	32.2343	31.7097	31.693	28.5172	28.3194	28.0759	28.1624	28.3037	5.6274	5.55235	0.0098487	5.7518	5.47598	6.33598	6.5299	6.58873	6.58499	6.22648
	148	32.6359	32.0292	32.2048	31.742	31.8778	28.7726	28.4723	28.3233	28.4413	28.5394	5.63314	5.51585	0.00463468	5.78735	5.47782	6.2811	6.61127	6.51341	6.57877	6.1271
	150	32.7744	32.2743	32.1254	31.9196	31.9834	29.1352	28.8644	28.6257	28.6876	28.8494	5.62213	5.53765	0.00452935	5.80325	5.43511	6.28947	6.5121	6.51636	6.57198	6.13732
	152	32.8347	32.3028	32.1565	31.8813	31.9903	29.3429	29.0793	28.7845	28.9378	29.0467	5.62682	5.55361	0.00510868	5.77292	5.43653	6.31844	6.54054	6.47196	6.59742	6.14569
	154	32.8338	32.4268	32.3284	32.004	32.142	29.6535	29.3303	29.1565	29.1967	29.2981	5.62187	5.55024	0.00479268	5.76691	5.44733	6.36637	6.5013	6.39623	6.60305	6.16881
	156	32.9481	32.455	32.2496	32.0367	32.1576	29.9354	29.5894	29.2858	29.4318	29.5804	5.6254	5.56072	0.00621469	5.81631	5.49536	6.27994	6.51947	6.44231	6.53769	6.13779
	158	32.9426	32.5101	32.5305	32.13	32.2145	30.2161	29.7877	29.5867	29.7304	29.8301	5.6027	5.55156	0.00684669	5.83059	5.45444	6.2406	6.38011	6.39691	6.51768	6.09329
	160	33.0588	32.6124	32.5993	32.1921	32.227	30.5007	30.1364	29.8132	29.9529	30.0231	5.61149	5.49115	0.00663602	5.8831	5.42479	6.214	6.49972	6.40855	6.56766	6.14827
	162	33.1271	32.7143	32.4902	32.2089	32.2617	30.7016	30.2794	30.0632	30.0912	30.2356	5.60812	5.52048	0.00895336	5.89684	5.43306	6.1665	6.47576	6.3977	6.46875	6.09424
	164	33.1611	32.7451	32.5619	32.216	32.3082	30.948	30.5658	30.2439	30.3006	30.4138	5.69313	5.57115	0.00674136	5.87251	5.43042	6.18693	6.49514	6.40587	6.4905	6.15897
	166	33.1228	32.7831	32.6498	32.4387	32.3487	31.1147	30.7183	30.4058	30.5977	30.6893	5.6699	5.60149	0.00431868	5.90706	5.38381	6.19136	6.43268	6.36605	6.51241	6.10603
S1M Fig - RNA expression of XBP1s and DGAT2 of KMS27 shIRE1 or shXBP1 tumors from in vivo study in the presence of Dox, KI or RI IRE1 inhibitors
	shIRE1	shIRE1	shIRE1	shIRE1	shXBP1	shXBP1			shIRE1	shIRE1	shIRE1	shIRE1	shXBP1	shXBP1
XBP1s	Vehicle	Dox	KI	RI	Vehicle	Dox		DGAT2	Vehicle	Dox	KI	RI	Vehicle	Dox
	1.0246	0.025177	0.236319	0.366839	1.38713	0.272432			0.994404	5.12918	3.49353	4.77307	1.14614	0.867874
	0.837232	0.0233469	0.373954	0.214081	1.14179	0.208131			0.88402	6.83929	2.36673	5.54607	1.42047	0.672004
	1.1196	0.0274546	0.104635	0.262008	0.817985	0.212967			1.08127	6.26469	3.89858	5.78108	1.09704	0.363104
	1.04121	0.0363649	0.144454	0.237514	0.771883	0.152054			1.05206	5.63629	3.60388	2.38114	0.559901	0.425351
S1N Fig - Confluence (%) of JJN3 shNTC, shIRE1 and shXBP1 in the presence of Dox
	Time (h)	shNTC	shNTC	shNTC	shNTC	shNTC	shNTC	shNTC	shNTC	shNTC	shNTC	shNTC+Dox	shNTC+Dox	shNTC+Dox	shNTC+Dox	shNTC+Dox	shNTC+Dox	shNTC+Dox	shNTC+Dox	shNTC+Dox	shNTC+Dox	shIRE1	shIRE1	shIRE1	shIRE1	shIRE1	shIRE1	shIRE1	shIRE1	shIRE1	shIRE1	shIRE1+Dox	shIRE1+Dox	shIRE1+Dox	shIRE1+Dox	shIRE1+Dox	shIRE1+Dox	shIRE1+Dox	shIRE1+Dox	shIRE1+Dox	shIRE1+Dox	shXBP1	shXBP1	shXBP1	shXBP1	shXBP1	shXBP1	shXBP1	shXBP1
	0		4.76604	4.52635	4.24908	3.46755	2.75019	1.97481	1.81615	1.87569	1.6876	0.213445	5.43884	5.36306	4.31255	3.74316	2.69327	2.75323	2.06213	1.78444	1.78375	0.440774	0.251437	4.92781	5.00159	4.87573	4.64516	4.30572	4.29777	4.2155	3.92442			5.21932	4.94536	5.00642	4.84202	4.84465	4.52441	4.3453	3.84042	5.29931	0.155076	4.38515	5.1184	4.26185	3.79221	2.78328	2.99286
	4		4.73627	4.66298	4.11921	3.26101	2.55692	2.1272	1.92225	1.90007	1.76517		5.22989	4.94985	4.27857	3.57593	2.40025	2.674	1.9179	1.89517	1.80565	0.416736	0.314779	5.16758	5.08061	5.10285	4.89929	4.46197	4.52835	4.33818	4.14125		0.240799	5.35526	5.05236	5.0851	4.90101	4.77543	4.62533	4.45996	4.07597	0.591982	0.216484	4.40477	4.78807	4.00482	3.70849	2.82355	2.80483
	8		5.03012	4.99247	4.30061	3.79746	2.88779	2.44039	2.07712	2.08092	1.7593		5.48643	5.1291	4.52918	3.97001	3.00695	0.223116	2.10979	1.96887	1.93959	0.468888	0.375636	5.4512	5.39767	5.48194	5.14361	4.71264	4.75892	4.57256	4.37279	0.445679	0.215725	5.47731	5.28798	5.23403	5.08939	5.13546	4.84485	4.65179	4.29094	0.505982	0.476763	4.66174	4.90785	4.20922	3.70033	2.99527	3.01876
	12		5.68447	5.47731	4.76556	4.14436	3.10683	2.67255	2.30044	2.30341	1.97627	5.35381	5.71397	5.54667	4.69165	4.12232	3.20458	3.08217	2.13908	2.14149	2.13721	6.1142	5.9384	5.75362	5.58549	5.6824	5.40175	5.14382	5.08248	4.85736	4.5519	5.70513	5.86172	5.81316	5.56843	5.43214	5.29433	5.31457	5.14396	4.82254	4.50984	5.19652	5.30981	4.67237	5.22381	4.4056	3.9077	3.0352	3.01455
	16		6.2882	5.93619	5.20246	4.46887	3.52682	2.93131	2.63864	2.65943	2.18253	5.93715	6.34222	5.49472	5.14085	4.568	3.41795	3.29444	2.46781	2.36986	2.33076	6.43423	6.36059	6.16725	6.00271	6.02156	5.70803	5.50453	5.39049	5.13877	4.86171	6.12905	6.04484	6.04484	5.88452	5.66244	5.64358	5.57305	5.35098	5.1204	4.76604	5.40016	5.55413	4.8548	4.809	4.56033	4.08619	3.42659	3.25673
	20		6.96556	6.54461	5.69794	4.8653	3.86688	3.31323	2.88848	2.78646	2.51989	6.12407	6.81815	6.22824	5.73511	5.06915	3.72189	3.82944	2.66972	2.66848	2.54911	6.8149	6.69112	6.51691	6.55552	6.35106	6.08546	5.86228	5.77172	5.50515	5.13518	6.54578	6.32509	6.28958	6.21491	5.88908	5.91505	5.78553	5.68738	5.40036	5.02811	5.56539	5.79714	5.24232	5.50944	4.80244	4.45755	3.49235	3.60674
	24		7.6501	7.14502	6.44217	5.32866	4.32306	3.4969	3.13895	2.97877	2.73866	6.96438	7.13155	6.86153	6.33213	5.64255	4.02983	4.09131	2.91556	2.90755	2.90202	7.16705	7.12519	6.91133	7.03933	6.73788	6.33469	6.24972	6.1381	5.77814	5.4979	6.87956	6.60187	6.61887	6.4993	6.21491	6.26761	6.21049	6.04464	5.71542	5.33758	5.87443	6.07993	5.66893	6.03835	5.25897	4.77536	4.07106	3.82433
	28		8.25935	7.72091	7.01018	5.90476	4.87622	3.92939	3.40614	3.34756	3.12224	7.87626	8.09343	7.52936	6.88246	6.13761	4.43627	4.47558	3.35205	3.14462	3.23704	7.69162	7.63214	7.3309	7.56894	7.20083	6.73056	6.74514	6.59959	6.18175	5.87388	7.26735	6.99878	6.98524	6.89662	6.61548	6.64125	6.60388	6.36287	6.0599	5.66769	6.39561	6.60484	6.1488	6.52748	5.88314	5.19915	4.31207	4.14898
	32		8.88491	8.52074	7.5181	6.42152	5.22477	4.14484	3.62988	3.61523	3.50609	8.52488	8.67788	8.05579	7.53281	6.61389	4.89328	4.9082	3.72548	3.57178	3.61979	8.16714	8.0341	7.80062	8.05613	7.71566	7.21561	7.18377	7.05225	6.60975	6.28488	7.54877	7.32199	7.40585	7.29864	6.9246	7.04935	6.97157	6.72545	6.32371	5.99635	7.06109	7.22991	6.80171	7.12678	6.2471	5.66513	4.82545	4.71727
	36		9.68045	9.23678	8.36904	7.05177	5.56939	4.54106	3.94618	3.94866	3.7681	9.20404	9.52828	8.82426	8.15297	7.19316	5.52698	5.2848	4.04392	3.93657	3.92304	8.60142	8.5894	8.40807	8.52322	8.26619	7.59685	7.80725	7.56127	7.10772	6.71053	8.00052	7.68968	7.72401	7.6327	7.37463	7.391	7.33332	7.24104	6.69402	6.33096	7.8087	8.05461	7.44764	7.60638	6.85732	6.18113	5.33378	5.14257
	40		10.4806	9.77322	8.93077	7.72091	6.16745	4.92554	4.32098	4.2126	4.22635	10.1245	10.1048	9.58285	8.92842	7.82438	6.01659	5.71556	4.39151	4.3875	4.1974	9.24493	9.05428	8.89851	9.0433	8.74254	8.06373	8.24471	7.97428	7.4645	7.20173	8.45815	8.02498	8.09468	8.01282	7.70143	7.66012	7.62579	7.61315	6.95444	6.74148	8.72437	9.00517	8.16617	8.26578	7.50656	6.8951	5.87416	5.77082
	44		11.4635	10.6392	9.73537	8.37968	6.70514	5.42572	4.80748	4.65918	4.61235	10.9666	11.0438	10.5023	9.7936	8.65854	6.48182	6.19246	4.809	4.72867	4.61476	9.82904	9.61594	9.42218	9.53125	9.19078	8.68355	8.67505	8.4328	8.0276	7.54601	9.03459	8.42265	8.52647	8.49318	8.13377	8.10103	8.15318	7.89304	7.3166	7.0689	9.45029	9.87767	8.89686	9.0607	8.17701	7.50484	6.49529	6.54482
	48		12.2473	11.2774	10.473	9.11527	7.35377	6.01259	5.26725	5.1979	5.09719	11.7473	11.7911	11.4273	10.5761	9.5633	7.0508	6.7832	5.34524	5.2935	4.92878	10.3943	10.1914	10.07	10.0358	9.73875	9.13386	9.07431	8.84118	8.48095	8.03506	9.41686	8.88995	8.99584	8.86812	8.60535	8.42887	8.44344	8.30114	7.56576	7.3472	10.4336	10.7215	9.87594	9.99924	9.03577	8.3582	7.18128	7.06606
	52		13.2494	12.0951	10.9895	9.9283	7.88586	6.53487	5.75756	5.75037	5.60966	12.5904	12.5973	12.1398	11.4817	10.2239	7.57163	7.44412	5.83423	5.63398	5.46834	11.0616	10.779	10.5371	10.5695	10.3191	9.67037	9.5966	9.29577	9.0165	8.56253	9.81046	9.2729	9.43171	9.20583	9.03183	8.73508	8.87316	8.6421	7.8938	7.7093	11.4339	11.5362	10.9128	10.8847	9.99054	9.09724	7.84642	7.65224
	56		14.2786	13.2249	11.9819	10.8514	8.55376	7.11587	6.29842	6.27736	6.118	13.496	13.5409	13.2341	12.3476	11.0904	8.33699	8.0486	6.4028	6.16697	5.97846	11.4905	11.3415	11.1015	11.1048	10.9252	10.2887	10.2246	9.85936	9.50935	9.00779	10.2385	9.73765	9.79899	9.60488	9.41209	9.15306	9.31484	8.95757	8.18592	8.03783	12.3329	12.8005	12.1162	11.6585	11.0706	9.87732	8.46568	8.3381
	60		15.2897	14.1299	12.9112	11.8159	9.20563	7.83122	6.6992	6.9351	6.64608	14.6191	14.6783	14.1966	13.2888	11.9856	9.04924	8.83047	7.05605	6.76399	6.52354	12.2967	11.9701	11.6627	11.7252	11.4871	10.8384	10.7149	10.467	10.0354	9.49747	10.6106	10.1019	10.1692	10.0456	9.84803	9.52421	9.55135	9.39082	8.4902	8.36089	13.4097	13.9822	13.0183	12.6769	12.1202	10.7812	9.25861	9.10519
	64		16.6115	15.3106	13.9791	12.6312	10.1496	8.44317	7.2411	7.47175	7.40032	15.7109	15.9199	15.2708	14.0845	12.8933	9.98018	9.5088	7.60361	7.31356	7.13396	12.9134	12.6589	12.3142	12.4282	12.0259	11.3641	11.3471	11.1159	10.4401	10.0033	10.9757	10.4802	10.6135	10.36	10.2751	9.76245	9.94654	9.74753	8.81694	8.68348	14.5851	14.889	14.2297	13.9659	13.2855	11.6506	10.1156	9.96629
	68		17.7147	16.4136	15.0359	13.5421	11.0217	9.21654	7.83343	8.13032	8.07941	16.953	16.9197	16.3149	15.3935	13.8789	10.8266	10.342	8.33782	8.06014	7.84738	13.6483	13.2254	12.9672	13.1651	12.6669	11.9354	11.9653	11.6899	11.0209	10.6204	11.4306	10.8661	11.052	10.7795	10.6673	10.1732	10.2661	10.1061	9.13082	8.98375	15.7378	16.1259	15.445	15.1976	14.5245	12.6936	11.0853	10.8094
	72		19.0663	17.906	16.4471	14.6295	11.5994	10.0856	8.5845	8.77445	8.9564	17.8682	18.0427	17.4707	16.546	14.8945	11.5143	11.1755	9.11078	8.79469	8.54975	14.3563	13.9603	13.3581	13.8591	13.3746	12.5303	12.5135	12.3268	11.5345	11.1145	11.825	11.2267	11.3905	11.1422	11.0886	10.5654	10.5914	10.4945	9.39614	9.35766	17.0069	17.4952	16.6542	16.3191	15.653	13.913	12.071	11.7009
	76		20.2067	18.986	17.8174	15.8255	12.7521	10.8159	9.29812	9.67265	9.90461	19.1842	19.1805	18.5516	17.5368	16.4029	12.3391	12.0004	9.93963	9.52068	9.29059	14.9374	14.7332	14.0619	14.515	13.8629	13.191	13.1387	12.951	12.1499	11.6386	12.2456	11.6003	11.8445	11.522	11.6223	10.7921	10.8789	10.7887	9.73931	9.67286	18.4376	18.6744	17.8951	17.4519	16.7192	14.9295	13.0423	12.7422
	80		21.4087	20.1543	18.9732	16.9044	13.731	11.5704	10.1198	10.4773	10.6169	20.3548	20.4639	19.7566	19.4365	17.5409	13.0487	12.8295	10.6513	10.3121	10.1189	15.6062	15.3134	14.7774	15.3202	14.5864	13.8356	13.7802	13.6005	12.706	12.2475	12.5752	11.9957	12.1853	11.8275	11.9548	11.123	11.2108	11.1581	10.0402	9.97154	19.5625	20.0582	19.0845	18.7334	18.0818	16.278	14.2457	13.8737
	84	22.2122	22.6257	21.2905	20.1927	17.9986	14.7632	12.4186	10.6629	11.2445	11.5703	21.5403	21.5241	20.8637	20.6462	18.5625	14.0811	13.7746	11.5746	11.1985	10.8534	16.7303	16.184	15.5371	16.0248	15.2402	14.6355	14.4275	14.193	13.3873	12.7348	12.9683	12.2197	12.668	12.1749	12.2564	11.47	11.5231	11.491	10.3132	10.2691	20.9244	21.0621	20.577	19.9793	19.171	17.6856	15.3486	14.997
	88	23.4952	23.7438	22.4452	21.3463	19.5001	15.9318	13.4568	11.6167	12.074	12.2553	22.6983	22.5043	22.0017	21.7675	19.8471	15.4737	14.7676	12.4789	12.1392	11.5396	17.1786	16.9739	16.3853	16.8168	16.0706	15.3973	15.1815	14.8255	14.0053	13.3305	13.3742	12.6265	13.0198	12.5164	12.5773	11.7841	11.8187	11.7884	10.5717	10.5409	21.9219	22.2792	21.641	21.1572	20.3127	18.9621	16.7293	16.2787
	92	24.4144	24.567	23.2428	22.5606	20.6714	17.0742	14.6194	12.6562	13.0947	13.3653	23.8287	23.661	23.0744	22.8212	20.987	16.7918	15.7552	13.3229	13.0612	12.4704	17.8749	17.8168	17.1005	17.6766	16.8455	16.0145	15.8434	15.5384	14.6376	13.8754	13.6646	12.9248	13.3163	12.8418	12.9718	12.0462	12.1766	12.0496	10.9045	10.8662	22.833	23.1666	22.7832	22.3646	21.528	20.0298	17.8716	17.6065
	96	25.465	25.3725	24.0307	23.6327	21.8111	18.2961	15.7131	13.589	13.9682	14.5178	24.7157	24.7986	24.1629	23.8092	22.2779	18.0496	16.8166	14.3778	14.0291	13.6932	18.7029	18.6214	17.9469	18.6164	17.5688	16.8498	16.4305	16.29	15.4247	14.7059	14.1112	13.3108	13.5788	13.1963	13.3371	12.4471	12.5543	12.2888	11.1821	11.1407	23.518	24.0627	23.3366	23.3376	22.5109	21.2633	19.3238	18.8625
	100	26.398	26.3948	25.0436	24.4185	22.7796	19.5791	16.8707	14.7134	15.0253	15.5121	25.4795	25.6473	24.9818	24.8837	23.0787	19.3167	18.1798	15.2471	15.2785	14.7468	19.1097	19.5529	18.7407	19.427	18.4071	17.7862	17.0994	16.9188	16.056	15.2523	14.4094	13.5765	13.944	13.469	13.736	12.6574	12.8416	12.5156	11.4109	11.4444	24.5056	25.118	24.4332	24.1806	23.3177	22.1231	20.562	19.9208
	104	27.2353	26.5147	25.3104	25.1442	23.5634	20.7232	18.0981	15.9342	16.0912	16.6407	26.043	26.3021	25.7329	25.4928	23.9466	20.5401	19.2347	16.2925	16.4662	15.6992	20.1993	20.3424	19.5863	20.2624	19.2693	18.669	18.2183	17.2886	16.758	15.9718	14.572	13.892	14.279	13.7231	13.9923	12.8319	13.1157	12.8939	11.6497	11.6896	25.0321	25.7534	25.1919	24.5531	24.0235	23.0232	21.7389	21.3265
	108	27.6069	26.8759	26.1536	25.6825	24.2017	21.7624	19.3769	17.1317	17.3927	17.3563	26.6328	27.1068	26.3572	26.4764	24.9878	21.5742	20.4181	17.6181	17.635	16.6639	21.3488	21.2332	20.3615	21.1554	20.1677	19.4399	19.1297	18.5953	17.3167	16.6422	15.1712	14.2594	14.7664	13.946	14.2326	13.141	13.4367	13.2157	11.9387	11.9229	25.5605	26.1543	25.2553	25.8138	24.4871	23.8015	22.6773	22.3714
	112		28.1806	26.8394	26.7553	25.4022	23.0152	20.5882	18.2691	18.703	18.8567	27.6257	28.2982	27.2765	27.0653	26.137	22.6156	21.7937	18.9534	18.9735	17.9256	22.2299	22.0904	21.3792	22.021	21.0211	20.1871	20.0193	19.4267	18.4668	17.2956	15.5992	14.5676	15.2273	14.2833	14.6955	13.5076	13.6982	13.4596	12.1581	12.2001	25.9309	26.8012	26.4606	25.8085	25.5569	24.2763	23.8397	23.588
	116	27.8629	27.5037	26.5704	26.7962	25.2722	23.892	21.572	19.5437	20.0998	20.3441	27.2851	27.3169	26.9841	27.3862	26.4325	23.6405	22.9346	20.1742	20.3191	19.162	22.9176	22.7514	22.0238	22.8284	21.9132	21.6104	20.8893	20.2401	19.3082	18.002	16.0306	14.8565	15.6778	14.7819	15.1424	13.8122	14.0233	13.4965	12.4387	12.4146	25.8223	26.6165	25.9927	26.1131	25.5704	24.6922	24.5697	24.5185
	120	28.0633	27.1086	26.6133	26.5957	26.2061	24.5396	22.8075	20.8351	21.2421	21.7273	27.4597	28.0668	27.1477	27.5301	27.2686	24.3693	23.707	21.2529	21.5134	20.5546	23.7557	23.5826	22.8691	23.5363	22.7464	22.533	21.7217	21.2175	20.1275	18.8931	16.3633	15.1576	16.1288	15.077	15.5393	14.0697	14.367	13.8152	12.6529	12.6835	26.0924	26.4608	26.2389	26.4433	25.8728	24.7358	24.9368	25.2574
	124	27.5653	26.8463	26.4931	27.1231	26.0406	25.5901	23.825	22.1284	22.5281	22.7768	27.2881	27.8997	27.4769	27.5324	27.6091	25.232	24.6565	22.3943	22.6983	21.7278	24.4804	24.3777	23.6193	24.3604	23.5361	23.3056	22.5591	22.0411	20.9468	19.6362	16.7839	15.4694	16.5405	15.4237	15.9211	14.5169	14.594	14.1459	12.8262	12.9455	25.9642	26.5173	26.4291	25.9809	25.978	24.9025	26.4837	25.6811
	128	27.1181	26.5534	26.1804	27.3422	26.4511	26.1205	24.8197	23.2343	23.7108	24.0234	27.3143	27.4206	27.0919	27.5966	27.7661	25.5738	25.3955	23.5809	23.732	22.756	25.2288	25.0903	24.3927	25.0954	24.2677	24.1334	23.3674	22.8548	21.8331	20.4691	17.271	15.9552	16.8456	15.7852	16.3239	14.848	14.9569	14.2395	13.0578	13.1765	25.7217	26.6241	25.6433	26.1241	25.8229	25.5247	26.7601	26.052
	132	26.912	26.5117	26.4387	26.7745	26.5235	26.3846	25.6153	24.3814	24.6882	25.0323	26.6019	26.7626	27.1355	27.5061	27.8802	26.5903	25.9017	24.3596	24.7523	23.847	25.9908	25.7601	25.0365	25.7064	25.0129	24.8121	24.0953	23.6575	22.6478	21.2599	17.6912	16.4454	17.3687	16.2165	16.7639	15.0623	15.0022	14.3689	13.3561	13.4089	25.3621	26.0662	25.3725	25.9536	25.5858	25.1493	26.7898	26.236
	136	26.7268	26.3752	25.9849	27.0085	26.5077	26.6196	26.008	25.3017	25.7374	25.8266	26.9113	26.31	26.8561	27.3332	27.7843	26.6732	26.5419	25.4892	25.5858	24.9677	18.9936	26.5844	25.8081	26.3563	25.7742	25.6491	24.9768	24.5305	23.3769	22.108	18.1792	16.8344	17.9846	16.6153	16.6417	15.4042	15.298	14.6654	13.6745	13.6674	25.4652	25.6816	25.1761	25.4404	25.6714	25.1107	26.883	26.3607
	140	26.8486	25.783	26.363	26.9481	26.4765	26.6445	26.8906	26.1025	26.3748	26.6656	26.2561	26.2938	26.5045	26.8779	27.7791	27.3147	26.8567	26.2964	26.5119	25.9135	27.2076	27.082	26.6171	26.9946	26.444	26.3484	25.6802	25.1428	24.134	23.1285	18.7881	17.2964	18.3889	16.9688	17.5858	15.9149	15.736	14.9237	13.8547	14.0532	25.2974	26.0109	24.6891	25.2956	25.3558	25.1994	26.6524	26.746
	144	26.5163	25.8899	25.7955	26.2862	26.5737	26.4388	27.1923	26.8202	26.9928	27.6112	25.8118	25.6357	25.8708	26.5103	27.7217	27.4963	27.0929	26.6377	27.222	26.7112	27.8712	27.6496	27.0482	27.7706	26.9953	26.8898	26.247	25.8581	25.0495	23.8461	19.267	17.7838	18.8894	17.4429	18.0016	16.0374	15.7644	15.179	14.2155	14.3773	24.961	25.2155	24.7235	24.9593	25.3597	25.2181	26.7996	25.9341
	148	25.9309	25.6183	25.031	26.1892	25.8402	26.3392	27.1774	27.503	27.603	27.7171	26.0384	25.9542	25.622	26.0133	27.4597	27.3196	27.3277	27.3098	27.5503	27.293	28.3939	28.3322	27.6112	28.268	27.6425	27.5182	26.9082	26.5711	25.6796	24.6949	19.7783	18.2437	19.4475	17.9955	18.4336	16.8242	16.4582	15.2702	14.472	14.5387	25.0391	24.9996	24.6673	24.842	24.4334	24.8053	26.9034	26.1638
	152	25.4911	25.0906	25.4509	25.8272	25.8355	26.096	26.8211	27.4805	27.2779	27.5695	25.3301	25.3819	25.1703	25.9551	27.1537	27.268	27.1727	27.2368	28.1922	27.6253	28.5178	29.1091	28.2441	28.6593	28.1751	28.0424	27.3212	27.188	26.3538	25.4495	20.3086	18.6712	19.9942	18.3945	18.9337	17.2855	16.922	15.5677	14.4997	14.8717	24.4147	24.0262	24.6184	24.4755	24.1392	24.7312	26.0852	25.8245
S1P Fig - Confluence (%) of L363 shNTC, shIRE1 and shXBP1 in the presence of Dox
	Time (h)	shIRE1 cl.C	shIRE1 cl.C	shIRE1 cl.C	shIRE1 cl.C	shIRE1 cl.C	shIRE1 cl.D	shIRE1 cl.D	shIRE1 cl.D	shIRE1 cl.D	shIRE1 cl.D	shXBP1 cl.B	shXBP1 cl.B	shXBP1 cl.B	shXBP1 cl.B	shXBP1 cl.B	shXBP1 cl.N	shXBP1 cl.N	shXBP1 cl.N	shXBP1 cl.N	shXBP1 cl.N	shIRE1 cl.C +Dox	shIRE1 cl.C +Dox	shIRE1 cl.C +Dox	shIRE1 cl.C +Dox	shIRE1 cl.C +Dox	shIRE1 cl.D +Dox	shIRE1 cl.D +Dox	shIRE1 cl.D +Dox	shIRE1 cl.D +Dox	shIRE1 cl.D +Dox	shXBP1 cl.B +Dox	shXBP1 cl.B +Dox	shXBP1 cl.B +Dox	shXBP1 cl.B +Dox	shXBP1 cl.B +Dox	shXBP1 cl.N +Dox	shXBP1 cl.N +Dox	shXBP1 cl.N +Dox	shXBP1 cl.N +Dox	shXBP1 cl.N +Dox
	0	3.88339	3.88877	5.31492	4.06333	4.1876	3.45304	3.42603	3.81562	5.25828	3.77141	3.96476	3.92283	4.01712	3.89465	4.03694	3.38576	3.59023	3.40227	3.59748	3.83482	4.07086	4.2126	4.03356	4.08861	3.93727	3.67042	4.56765	3.96151	3.85161	3.55293	4.04751	4.15437	4.22766	4.17323	4.1503	3.93899	3.82274	4.00392	4.01781	4.16791
	2	3.9716	4.62188	3.92953	4.13544	4.13309	3.40165	3.29893	3.55348	4.99054	3.61399	3.8034	3.81638	3.90349	3.82322	3.94189	3.30101	3.51721	3.39571	3.58042	3.75926	4.11562	4.1398	3.96061	4.02672	3.85113	3.6095	4.43213	3.90577	3.92842	3.47411	3.93616	4.04744	4.09227	4.05642	4.04461	3.989	3.7998	4.02285	3.97643	4.13572
	4	3.90874	4.02209	4.00738	4.19084	4.17116	3.44379	3.31931	3.58069	4.66878	3.64866	3.87454	3.82363	3.93789	3.76879	3.97919	3.31385	3.5101	3.44606	3.57717	3.80091	4.13765	4.18421	4.01173	4.04226	3.8887	3.61924	4.45761	3.88304	3.72444	3.49967	3.96137	4.09766	4.11078	3.98963	4.05912	4.00613	3.84546	4.04495	4.02976	4.1523
	6	3.99563	4.08592	4.14187	4.24009	4.2184	3.45919	3.35191	3.5923	3.44807	3.63713	3.79131	3.8103	3.9966	3.86847	5.08386	3.34245	3.59651	3.50119	3.61592	3.84291	4.20777	4.27394	4.08605	4.11845	3.91337	3.64784	5.58418	3.87931	3.79338	3.53476	4.01373	4.07853	4.13268	4.04917	4.08129	4.04634	3.89789	4.08122	4.12253	4.21177
	8	4.05794	4.12287	4.18331	4.33839	4.3109	3.54222	3.41622	3.6754	3.50851	3.61993	3.85085	3.9182	4.07058	3.89202	4.05794	3.42396	3.68175	3.57137	3.70489	3.91751	4.25073	4.34965	4.14429	4.17095	3.97353	3.76962	4.62264	3.9383	3.84698	3.6077	4.1199	4.19292	4.26151	4.11065	4.10754	4.08488	3.93927	4.1409	4.13752	4.29542
	10	4.21219	4.20853	4.2124	4.3665	4.40166	3.5905	3.47128	3.64929	3.56363	3.76299	3.94051	3.98396	4.11431	4.00157	5.10009	3.51832	3.7252	3.65115	3.76223	3.9841	4.32899	4.41037	4.2124	4.2671	4.07486	3.83489	6.03365	4.10022	3.97222	3.68327	4.18753	4.28486	4.29031	4.24472	4.20141	4.18497	3.95916	4.23913	4.2318	4.34336
	12	4.25142	4.2698	4.29646	4.47931	4.46411	3.641	3.53821	3.74737	4.86606	3.78495	3.97457	4.07224	4.14981	4.08757	4.23491	3.62242	3.74924	3.74026	3.86121	4.07866	4.42377	4.48787	4.32658	4.34875	4.15188	3.91751	4.75941	4.13026	4.04848	3.68921	4.28264	4.38246	4.33293	4.31587	4.24714	4.25419	4.07286	4.33086	4.3426	4.44732
	14	4.33355	4.38177	4.41997	4.56095	4.57877	3.74979	3.61889	3.85334	3.69729	3.84491	4.09656	4.17447	4.31276	4.17979	4.31566	3.68072	3.87862	3.82605	3.95177	4.18283	4.51025	4.59508	4.39365	4.42011	4.22732	4.00151	4.79996	4.20293	4.16273	3.8045	4.39828	4.45775	4.42978	4.36139	4.39807	4.36809	4.11196	4.42764	4.43323	4.50141
	16	4.45278	4.4896	4.47039	4.69116	4.68114	3.84263	3.71553	3.95295	3.82502	3.97429	4.20086	4.2709	4.36409	4.31152	4.44318	3.7967	3.94942	3.9439	4.06996	4.24838	4.6138	4.68916	4.49699	4.49892	4.28679	4.03708	4.98011	4.34295	4.2077	3.85071	4.51688	4.56593	4.52248	4.47129	4.53215	4.4659	4.27836	4.49554	4.51301	4.62927
	18	4.55978	4.58803	4.57048	4.80603	4.7974	3.88905	3.79531	4.10325	4.00434	4.10498	4.31919	4.33963	4.47191	4.43668	4.55032	3.91606	4.08039	4.03977	4.18311	4.39545	4.6893	4.77412	4.58009	4.58624	4.36402	4.15637	5.03406	4.44118	4.28354	3.96172	4.61967	4.73088	4.67161	4.58009	4.6187	4.54645	4.36913	4.64225	4.60647	4.73724
	20	4.65869	4.7056	4.68253	4.86655	4.91566	4.05898	3.92849	4.21198	4.10899	4.29197	4.43088	4.44926	4.6035	4.52828	4.68895	4.00095	4.15672	4.17247	4.28783	4.53968	4.79457	4.90661	4.66712	4.67693	4.44995	4.23222	5.09926	4.54776	4.42992	4.02202	4.76549	4.82496	4.77405	4.71589	4.71776	4.69013	4.49229	4.75844	4.71941	4.78013
	22	4.75823	4.80811	4.84997	5.05982	5.05381	4.13814	4.07859	4.3272	4.23436	4.42045	4.55384	4.6004	4.74421	4.72363	4.77923	4.12377	4.30206	4.28499	4.44477	4.66705	4.90633	4.99862	4.78352	4.78331	4.57601	4.34771	5.18188	4.60109	4.52137	4.08654	4.87138	4.99848	4.96173	4.89231	4.84541	4.83159	4.62575	4.849	4.86958	4.9674
	24	4.97769	4.98501	4.97935	5.21434	5.22954	4.30862	4.17102	4.49333	4.37707	4.54009	4.68384	4.6855	4.88444	4.86634	4.98287	4.24293	4.45471	4.42038	4.56151	4.80963	5.01692	5.09222	4.85536	4.90502	4.61469	4.4246	5.32134	4.71085	4.61497	4.20279	5.02881	5.16854	5.07039	5.03509	4.97154	4.9752	4.76728	4.98549	4.9531	5.0927
	26	5.10956	5.14637	5.1653	5.37653	5.39373	4.45679	4.3225	4.63203	4.53049	4.66526	4.868	4.84437	5.03371	5.00131	5.13497	4.40222	4.59784	4.56213	4.72701	4.99358	5.13484	5.21787	4.98722	5.01154	4.71175	4.5318	5.40907	4.83408	4.72618	4.32858	5.1854	5.36983	5.20951	5.17131	5.14996	5.09325	4.89797	5.13104	5.11653	5.27327
	28	5.28563	5.34849	5.34048	5.59474	5.58425	4.61801	4.50148	4.79623	4.70781	4.81239	5.0393	4.99786	5.15155	5.15259	5.32853	4.58326	4.79367	4.72715	4.88223	5.16261	5.2551	5.34041	5.09436	5.13477	4.81591	4.6426	5.51669	4.93486	4.84465	4.41955	5.32507	5.48519	5.32873	5.31084	5.29786	5.28218	5.06714	5.30387	5.31133	5.39891
	30	5.47138	5.54467	5.58784	5.77524	5.77607	4.75478	4.67168	4.93155	4.89542	4.99337	5.19459	5.18236	5.34427	5.35319	5.52898	4.77032	4.94895	4.92498	5.07225	5.37232	5.37149	5.48464	5.19355	5.21234	4.94398	4.74449	5.60773	5.05388	4.96429	4.56807	5.49548	5.65864	5.51317	5.48795	5.4329	5.42654	5.21496	5.44029	5.53714	5.57416
	32	5.68793	5.74768	5.81558	6.0159	5.99594	4.96194	4.8671	5.17262	5.0775	5.17338	5.411	5.35602	5.53845	5.5323	5.68143	4.93403	5.14568	5.128	5.28148	5.5984	5.51994	5.59502	5.30497	5.34835	5.0565	4.87021	5.7425	5.18208	5.08054	4.67147	5.69435	5.83872	5.65829	5.66403	5.5962	5.60559	5.33385	5.63211	5.68461	5.75963
	34	5.88673	5.95912	6.03289	6.2672	6.22417	5.15017	5.05858	5.36666	5.26318	5.33481	5.6031	5.57913	5.74747	5.6947	5.90275	5.08724	5.34773	5.31499	5.53244	5.80239	5.65712	5.73373	5.48098	5.48056	5.19804	4.98273	5.87264	5.28515	5.21607	4.80389	5.9031	6.00651	5.8705	5.80764	5.7999	5.80107	5.54549	5.80059	5.88335	5.904
	36	6.12304	6.21567	6.26623	6.5607	6.49246	5.34952	5.24038	5.59937	5.46336	5.51821	5.77697	5.75044	5.9804	5.9107	6.15737	5.28777	5.55661	5.51669	5.71556	6.01549	5.79852	5.84183	5.62003	5.65014	5.32853	5.12758	6.00948	5.44119	5.34082	4.92871	6.10301	6.16096	6.09589	5.99925	6.01176	6.01044	5.71749	5.99684	6.03483	6.1028
	38	6.39769	6.468	6.48203	6.79549	6.72497	5.50046	5.4291	5.84211	5.73124	5.70264	6.02564	6.04022	6.18617	6.12041	6.38076	5.51503	5.77462	5.75141	5.94565	6.28399	5.95815	6.01521	5.74789	5.78726	5.48118	5.2656	6.12497	5.58259	5.46661	5.05167	6.31873	6.44279	6.294	6.21712	6.22465	6.22817	5.94793	6.17726	6.27128	6.30505
	40	6.63959	6.71012	6.74175	7.09052	7.00051	5.78118	5.66451	6.08366	5.91367	5.98143	6.273	6.2893	6.47166	6.41364	6.62805	5.7646	5.98046	5.99615	6.21871	6.51594	6.11364	6.18003	5.9078	5.92382	5.61512	5.39615	6.27514	5.76232	5.60925	5.16447	6.58364	6.70652	6.51504	6.43816	6.44998	6.40846	6.14445	6.40556	6.46973	6.55027
	42	6.94995	7.03422	6.98414	7.38015	7.28497	6.04712	5.9357	6.33904	6.21836	6.22845	6.52658	6.55248	6.69043	6.6474	6.92252	6.0358	6.25539	6.26803	6.46911	6.77208	6.28419	6.37358	6.0568	6.08056	5.76384	5.52539	6.42753	5.92244	5.77103	5.28162	6.80109	6.93427	6.766	6.70701	6.69734	6.65479	6.3713	6.64491	6.68801	6.77947
	44	7.27004	7.2811	7.31667	7.69203	7.61612	6.38207	6.19149	6.62377	6.47512	6.46773	6.79646	6.81525	6.93675	6.95623	7.14329	6.29435	6.50365	6.56257	6.72669	7.0586	6.47919	6.51491	6.23384	6.25318	5.94938	5.67094	6.5712	6.06135	5.91367	5.4454	7.06296	7.20967	7.00016	6.98677	6.98172	6.87286	6.59876	6.90339	6.90795	7.02158
	46	7.59899	7.62261	7.63643	8.04819	7.96295	6.63247	6.43754	6.90912	6.71067	6.70376	7.06627	7.0584	7.29339	7.23247	7.4571	6.54931	6.77249	6.86789	7.00569	7.36503	6.6179	6.6735	6.41654	6.42815	6.11185	5.80992	6.71101	6.26582	6.04609	5.51386	7.38008	7.46843	7.28669	7.26742	7.24269	7.13058	6.83825	7.16643	7.1341	7.23537
	48	7.88275	7.9425	7.96792	8.39357	8.32014	6.87155	6.71523	7.23502	7.00866	6.96514	7.36772	7.38409	7.54089	7.50435	7.79033	6.84398	7.01833	7.10827	7.29401	7.65894	6.78271	6.83521	6.57694	6.57949	6.31203	5.97487	6.81338	6.40777	6.14183	5.65097	7.66295	7.78528	7.55077	7.55699	7.53544	7.41234	7.08824	7.39922	7.37324	7.52141
	50	8.23621	8.25265	8.29921	8.80284	8.66352	7.17355	7.06385	7.55139	7.35425	7.27184	7.69873	7.68637	7.85844	7.84676	8.07409	7.15676	7.29222	7.4446	7.63297	7.98823	6.97979	7.03042	6.7899	6.76351	6.46006	6.12781	7.00922	6.53722	6.32958	5.80135	7.95887	8.11091	7.87847	7.8518	7.87943	7.67373	7.3394	7.66081	7.66288	7.76746
	52	8.61986	8.67471	8.71215	9.14111	9.06575	7.43044	7.32538	7.85664	7.62323	7.52763	7.98761	7.98298	8.17501	8.12617	8.41098	7.41421	7.60935	7.72954	7.8985	8.30805	7.14191	7.2085	6.96259	6.94173	6.59421	6.23536	7.11504	6.69264	6.43499	5.96223	8.31655	8.43847	8.18537	8.14503	8.12673	7.93525	7.60962	7.95473	7.91943	8.05337
	54	8.96766	9.02396	9.09517	9.58036	9.44076	7.76629	7.66737	8.15228	7.96661	7.87128	8.33147	8.30073	8.50444	8.45511	8.72534	7.69735	7.96246	8.02456	8.27054	8.64245	7.30368	7.38651	7.12955	7.1149	6.81242	6.39347	7.23799	6.86374	6.59821	6.06032	8.69287	8.75214	8.46313	8.45442	8.48793	8.2188	7.84158	8.20623	8.18745	8.33002
	56	9.36505	9.40567	9.47716	9.99323	9.81999	8.12769	7.97966	8.49939	8.27579	8.20983	8.66587	8.61827	8.86674	8.76105	9.1141	8.02484	8.23317	8.35848	8.57717	9.00945	7.52825	7.57163	7.36717	7.26411	6.97212	6.51511	7.37677	6.98145	6.73871	6.21242	9.03273	9.10802	8.84049	8.79497	8.81265	8.48143	8.14213	8.49228	8.46402	8.55224
	58	9.77018	9.84554	9.86772	10.374	10.2882	8.41305	8.37513	8.85272	8.68417	8.62912	9.03211	8.96531	9.23781	9.09158	9.47481	8.38576	8.55714	8.72707	8.94638	9.38688	7.71372	7.72436	7.58386	7.43307	7.14129	6.65782	7.5286	7.13742	6.87217	6.32578	9.34433	9.4552	9.1782	9.13696	9.12087	8.77542	8.41823	8.78495	8.73418	8.84788
	60	10.1917	10.1428	10.2845	10.8661	10.6662	8.80602	8.71118	9.23519	9.03425	8.94017	9.41258	9.34184	9.63514	9.48449	9.82475	8.70759	8.90328	9.07155	9.29846	9.77108	7.90106	7.89235	7.74135	7.61218	7.2945	6.79605	7.65839	7.26625	7.02724	6.43257	9.69869	9.83643	9.4668	9.4916	9.48752	9.1007	8.71408	9.0855	9.03142	9.10567
	62	10.5188	10.6829	10.6745	11.327	11.0353	9.15071	9.08322	9.61994	9.4132	9.3281	9.77322	9.73136	9.98494	9.84112	10.2098	9.03763	9.29501	9.44415	9.66553	10.2045	8.05572	8.10683	7.94492	7.8268	7.4437	6.91244	7.78604	7.39217	7.14868	6.5549	10.1187	10.2009	9.86945	9.83242	9.86606	9.39075	9.05034	9.38446	9.32457	9.48393
	64	10.9785	11.0451	11.1979	11.8367	11.4612	9.51426	9.4476	10.0285	9.77875	9.74366	10.1741	10.0873	10.2822	10.2902	10.6341	9.45948	9.63562	9.7974	10.0525	10.5637	8.25072	8.26585	8.11194	8.01697	7.58745	7.07864	7.9101	7.54877	7.31108	6.66017	10.4639	10.5514	10.2801	10.2266	10.2327	9.69904	9.33273	9.69123	9.63873	9.7936
	66	11.4598	11.4939	11.4802	12.1214	11.9416	9.92167	9.8327	10.4623	10.1984	10.122	10.6303	10.3623	10.6507	10.6704	11.0072	9.80527	10.0439	10.189	10.4821	11.029	8.41567	8.44814	8.30045	8.14123	7.76007	7.20387	8.04197	7.66523	7.41545	6.80434	10.8578	10.9908	10.6356	10.6357	10.6149	9.95144	9.62727	9.97209	9.93306	10.1257
	68	11.9066	11.9583	12.0069	12.6021	12.4139	10.3197	10.236	10.8637	10.6	10.5513	10.9705	10.7513	11.1033	10.9558	11.2702	10.2332	10.3778	10.5756	10.7675	11.4899	8.5923	8.59527	8.45553	8.31834	7.88931	7.35819	8.20886	7.83419	7.55395	6.8864	11.2643	11.4284	11.0857	11.0075	10.9753	10.3099	9.9435	10.3452	10.2556	10.4397
	70	12.3866	12.4083	12.4048	13.1035	12.897	10.7855	10.653	11.3229	10.9352	11.0146	11.4454	11.1948	11.5157	11.3612	11.6989	10.628	10.7652	10.8825	11.2222	11.8864	8.74496	8.80001	8.63886	8.49207	8.10317	7.4904	8.30632	8.03651	7.68153	7.01149	11.74	11.6964	11.5286	11.4436	11.4383	10.5863	10.2737	10.6938	10.575	10.7192
	72	12.8805	12.9224	12.9234	13.6377	13.401	11.2403	11.0981	11.8191	11.376	11.3062	11.883	11.6317	11.9686	11.8018	12.1632	11.0308	11.2177	11.4182	11.6138	12.3502	8.93733	8.96531	8.79656	8.67125	8.25811	7.59802	8.43964	8.16748	7.80905	7.12409	11.9473	12.1362	11.9142	11.8582	11.8772	10.9271	10.5906	10.9991	10.8712	11.0859
	74	13.3936	13.4253	13.4343	14.1279	13.8823	11.6761	11.5479	12.1023	11.8888	11.7574	12.1657	12.0366	12.4249	12.2142	12.6082	11.2964	11.6194	11.7092	12.034	12.6507	9.09697	9.14297	8.93726	8.8313	8.37899	7.71683	8.60446	8.2827	8.02049	7.21278	12.3704	12.5975	12.3252	12.3188	12.3094	11.2785	10.9105	11.3656	11.2366	11.3953
	76	13.8685	13.9251	13.9089	14.6666	14.4337	12.0089	12.0482	12.5758	12.2963	12.2383	12.6168	12.456	12.9128	12.7065	13.0834	11.6888	11.9227	12.1673	12.4648	13.2753	9.25239	9.29225	9.11355	8.98244	8.54105	7.87059	8.68251	8.42527	8.12424	7.35439	12.816	12.9707	12.7165	12.758	12.7369	11.6429	11.2428	11.7298	11.5704	11.7842
	78	14.3657	14.4818	14.5101	15.2265	14.9343	12.486	12.5224	13.0976	12.8085	12.7413	13.1099	12.9421	13.2812	13.1706	13.5601	12.1535	12.3474	12.7393	12.9276	13.5774	9.41962	9.4706	9.24811	9.13579	8.67892	7.98712	8.78488	8.54664	8.24139	7.47334	13.2439	13.4556	13.1892	12.9932	13.0107	11.9434	11.5501	12.045	11.9362	12.1478
	80	14.9001	14.9493	15.0206	15.771	15.4804	12.9458	12.8624	13.5483	13.2786	13.2271	13.4856	13.4257	13.7713	13.6207	14.0472	12.5904	12.9042	13.0521	13.393	14.0427	9.56558	9.61456	9.40912	9.2917	8.85527	8.11954	8.87378	8.70248	8.3419	7.53447	13.703	13.8263	13.4414	13.4618	13.4508	12.2757	11.9163	12.4253	12.2993	12.5204
	82	15.3979	15.4764	15.5634	16.3168	15.9701	13.4328	13.315	14.097	13.8085	13.7704	14.0099	13.9067	14.2527	14.057	14.4971	13.0613	13.2418	13.4941	13.8942	14.5319	9.72694	9.78276	9.59556	9.41354	8.9488	8.24906	9.02327	8.78778	8.50727	7.67801	14.1483	14.2688	13.9347	13.9216	13.8841	12.6088	12.2105	12.7436	12.5976	12.8418
	84	15.9514	16.0072	16.0727	16.8544	16.7036	14.0046	13.81	14.6288	14.2759	14.2704	14.439	14.3643	14.7437	14.5324	15.0057	13.4928	13.6823	13.9593	14.3539	14.9676	9.88202	9.93175	9.7018	9.57573	9.13261	8.36787	9.16908	8.90805	8.60204	7.77734	14.586	14.7247	14.3208	14.3352	14.3194	13.0341	12.5803	13.0669	12.9545	13.1765
	86	16.5524	16.5068	16.5082	17.3687	17.2341	14.4913	14.3096	15.1692	14.8071	14.7758	14.9694	14.8389	15.2144	15.0001	15.4547	13.9474	14.0831	14.4059	14.7999	15.405	10.0293	10.0569	9.87069	9.73337	9.2327	8.45995	9.24106	9.03038	8.70952	7.85367	15.0358	15.1728	14.7545	14.7876	14.7598	13.3246	12.9235	13.4229	13.3011	13.4574
	88	17.0421	17.035	17.1376	17.9148	17.5152	15.0893	14.8789	15.6591	15.3241	15.3078	15.4368	15.3296	15.7126	15.4321	15.9198	14.4054	14.5987	14.898	15.2322	15.9202	10.1526	10.1851	9.97168	9.82724	9.35897	8.5693	9.34765	9.12909	8.81659	7.95625	15.4344	15.6134	15.1869	15.1974	15.1766	13.6786	13.2781	13.8176	13.6672	13.8395
	90	17.5161	17.731	17.6743	18.4199	18.1044	15.5574	15.4107	16.1923	15.8502	15.8608	15.9452	15.778	16.2283	15.9232	16.441	14.856	14.9795	15.3261	15.7128	16.3749	10.2977	10.314	10.0922	9.97562	9.47557	8.72016	9.4677	9.22725	8.89541	8.07706	15.9124	16.0469	15.6657	15.6834	15.5985	13.8947	13.6052	13.9658	13.7988	13.9964
	92	18.1374	18.0406	18.1996	18.9708	18.6311	16.1188	15.8887	16.7096	16.4111	16.3563	16.3831	16.2826	16.6992	16.4324	16.8643	15.2919	15.4815	15.7327	16.1777	16.7999	10.4302	10.4638	10.2671	10.0972	9.58416	8.82647	9.50942	9.30447	9.0022	8.18199	16.3516	16.5021	16.0588	16.1208	16.0201	14.23	13.8033	14.3956	14.1462	14.361
	94	18.592	18.5538	18.7289	19.5104	19.09	16.703	16.4395	17.2835	16.9673	16.9541	16.8871	16.813	17.1884	16.8908	17.3665	15.8187	15.9374	16.2155	16.6292	17.2655	10.5574	10.5704	10.3562	10.224	9.71313	8.88781	9.64999	9.43164	9.08578	8.21535	16.7929	16.9274	16.5002	16.4969	16.4951	14.6181	14.1531	14.7134	14.5069	14.7157
	96	19.1022	19.0586	19.2254	20.0457	19.6506	17.2116	17.003	17.7579	17.5191	17.4268	17.368	17.2212	17.6272	17.3376	17.8707	16.2045	16.3623	16.6426	17.0619	17.7051	10.6935	10.6557	10.4961	10.314	9.78068	8.96939	9.73993	9.47295	9.14532	8.31931	17.2434	17.3778	16.8981	16.9364	16.9647	14.891	14.4901	15.0835	14.7908	15.0839
	98	19.5905	19.5829	19.7343	20.5633	20.1259	17.7702	17.5166	18.2906	18.0773	17.989	17.8376	17.7292	18.0718	17.8118	18.3251	16.6707	16.7949	17.1179	17.5587	18.1837	10.7906	10.7951	10.5827	10.4492	9.86426	9.05628	9.82171	9.60033	9.23623	8.35951	17.7287	17.7776	17.305	17.4016	17.3951	15.3196	14.8171	15.4093	15.2219	15.4098
	100	20.1485	20.0789	20.2085	21.0443	20.6019	18.3426	18.0726	18.8564	18.6438	18.5211	18.3167	18.2109	18.5848	18.2836	18.7818	17.1108	17.2252	17.5143	17.9658	18.6422	10.8979	10.8644	10.6921	10.5137	9.9781	9.15859	9.87311	9.67769	9.29922	8.46492	18.1622	18.1936	17.7511	17.803	17.8295	15.6297	15.1612	15.7247	15.4938	15.7158
	102	20.6757	20.5534	20.7715	21.5973	21.1037	18.8839	18.5355	19.3676	19.1301	19.0394	18.7773	18.6699	19.0506	18.6955	19.2613	17.5594	17.6574	17.948	18.3968	19.1258	11.0062	10.9872	10.821	10.6099	10.0702	9.16708	9.92934	9.74725	9.39213	8.52889	18.6176	18.6214	18.2349	18.2184	18.189	15.991	15.5083	16.0576	15.8698	16.044
	104	21.1418	21.0198	21.2845	22.0863	21.582	19.3871	19.0841	19.8735	19.6731	19.5659	19.24	19.1582	19.4818	19.2188	19.7503	17.9708	18.1365	18.3444	18.8249	19.5579	11.0808	11.0431	10.8726	10.6759	10.1785	9.27284	10.0206	9.82786	9.48324	8.68963	18.9833	19.0412	18.6612	18.6506	18.6246	16.3009	15.8367	16.3792	16.2127	16.3053
	106	21.5986	21.545	21.8077	22.4959	22.0371	19.9078	19.611	20.426	20.1729	20.177	19.7479	19.5819	19.949	19.6208	20.177	18.4352	18.5275	18.7899	19.2623	19.9701	11.1903	11.1531	10.9599	10.8077	10.2551	9.35918	10.0888	9.85667	9.50279	8.73004	19.4218	19.4935	19.08	19.0722	19.0433	16.6089	16.1755	16.6822	16.5503	16.6843
	108	22.0743	22.0343	22.2974	23.0419	22.5251	20.5142	20.1475	20.9264	20.6384	20.6471	20.159	20.0645	20.4377	20.0922	20.6144	18.8573	18.94	19.1746	19.6869	20.3909	11.2491	11.2186	11.0408	10.8617	10.3241	9.40512	10.1433	10.0073	9.58616	8.77487	19.8615	19.9014	19.4993	19.4669	19.4263	16.9257	16.4918	17.0119	16.8494	17.0369
	110	22.5641	22.5776	22.802	23.5488	23.0549	20.9776	20.6594	21.4696	21.2651	21.188	20.6694	20.5137	20.8423	20.5257	21.1048	19.3268	19.4146	19.6116	20.0395	20.8259	11.3287	11.2995	11.1266	10.9393	10.4317	9.44097	10.1929	10.0889	9.60896	8.83262	20.264	20.3407	19.8433	19.8668	19.823	17.2989	16.7878	17.3508	17.1632	17.3677
	112	23.0295	23.027	23.2554	23.9916	23.5091	21.5785	21.1651	21.9912	21.7246	21.7599	21.0975	21.0105	21.3209	20.9795	21.5213	19.7202	19.7808	19.9999	20.5034	21.247	11.4219	11.3488	11.2271	11.0033	10.4797	9.45996	10.1858	10.1346	9.68211	8.88656	20.6584	20.7332	20.2822	20.2345	20.2336	17.5447	17.1132	17.6242	17.5347	17.6888
	114	23.5035	23.4455	23.6402	24.4188	23.9204	22.1157	21.7226	22.4933	22.2033	22.235	21.5052	21.3915	21.7444	21.4149	21.9806	20.0486	20.2159	20.4095	20.9041	21.6355	11.5161	11.4167	11.2499	11.1241	10.5618	9.53463	10.3153	10.2199	9.75506	8.93271	21.083	21.1158	20.6968	20.6826	20.6618	17.9058	17.4242	18.0892	17.7523	17.9712
	116	23.9699	23.9474	24.1198	24.9265	24.3673	22.6089	22.2109	23.0165	22.7052	22.7092	21.9948	21.7815	22.1738	21.8821	22.4281	20.5223	20.6092	20.776	21.3073	22.0468	11.5265	11.4954	11.347	11.1444	10.6453	9.6312	10.3937	10.2721	9.80514	8.98838	21.469	21.5276	21.0717	21.1174	21.037	18.2148	17.7937	18.3245	18.0843	18.3183
	118	24.4193	24.3525	24.5891	25.3126	24.8168	23.1476	22.6245	23.4892	23.2564	23.2585	22.4193	22.275	22.6048	22.3027	22.8041	20.9814	21.0419	21.1614	21.717	22.4247	11.6258	11.5519	11.404	11.2001	10.6474	9.7038	10.4009	10.3367	9.85777	9.02927	21.8677	21.9233	21.4554	21.4644	21.3897	18.5741	18.0851	18.5703	18.4466	18.6155
	120	24.8234	24.8211	25.0457	25.76	25.1991	23.6015	23.1106	24.0146	23.708	23.7673	22.7943	22.695	23.0809	22.6949	23.2213	21.3497	21.4035	21.5649	22.1226	22.8647	11.6936	11.6031	11.4497	11.2477	10.7312	9.75209	10.4705	10.3481	9.90088	9.05262	22.2133	22.2914	21.8665	21.8564	21.7637	18.8671	18.3576	18.9149	18.7632	18.9295
	122	25.2885	25.261	25.5157	26.1848	25.6159	24.1114	23.6353	24.4886	24.1889	24.2568	23.2853	23.1023	23.4439	23.1264	23.6418	21.7432	21.7742	21.9946	22.5211	23.2251	11.7766	11.7087	11.486	11.3399	10.7991	9.81294	10.4551	10.366	9.9578	9.06416	22.6322	22.6957	22.2524	22.2823	22.1791	19.2379	18.6443	19.207	19.0755	19.2707
	124	25.7497	25.6544	25.9577	26.6752	26.0466	24.7036	24.1438	24.95	24.6926	24.7142	23.6929	23.5411	23.8773	23.5626	24.0707	22.1489	22.1894	22.4132	22.94	23.6226	11.8181	11.7227	11.5659	11.371	10.8444	9.87021	10.4623	10.493	10.0187	9.20874	23.0282	23.1041	22.6328	22.6235	22.5388	19.5048	18.9975	19.5648	19.3611	19.6968
	126	26.1353	26.0769	26.3256	27.0692	26.5035	25.1852	24.6939	25.4569	25.177	25.2383	24.0793	23.9567	24.2509	23.9474	24.4438	22.5299	22.5868	22.7622	23.3123	24.0372	11.821	11.791	11.616	11.3925	10.8641	9.94267	10.5344	10.5445	10.0622	9.18898	23.389	23.4447	22.9879	22.9826	22.9218	19.7775	19.3087	19.8052	19.6143	19.9844
	128	26.5398	26.471	26.7702	27.4546	26.8483	25.6318	25.1486	25.8776	25.6783	25.6483	24.5251	24.3442	24.6635	24.3193	24.8725	22.9145	22.9539	23.1372	23.7223	24.4453	11.88	11.8286	11.6733	11.4596	10.9508	9.95807	10.5236	10.5277	10.0607	9.26151	23.7456	23.8093	23.3951	23.3284	23.2694	20.0844	19.7786	20.2872	20.1163	20.2992
	130	26.9444	26.838	27.1854	27.8039	27.1991	26.1775	25.5769	26.3588	26.111	26.1243	24.8824	24.7263	25.0403	24.7016	25.215	23.2872	23.3693	23.4746	24.1147	24.856	11.9098	11.8383	11.6968	11.515	10.9852	9.9694	10.6153	10.594	10.1098	9.21094	24.1486	24.1537	23.7666	23.6645	23.639	20.3688	20.0616	20.6086	20.4598	20.5223
	132	27.3173	27.254	27.5684	28.2202	27.6632	26.575	26.0429	26.8011	26.5749	26.5682	25.2901	25.15	25.4578	25.0716	25.6185	23.7115	23.7757	23.8974	24.4617	25.2073	11.9337	11.935	11.7884	11.5326	11.0356	10.0319	10.7232	10.6124	10.081	9.25591	24.4862	24.5052	24.0901	24.0377	23.9393	20.8518	20.3275	20.7964	20.7397	20.8188
	134	27.6673	27.6009	27.9754	28.5652	27.8934	27.0453	26.4891	27.2732	26.9835	27.0232	25.6955	25.4908	25.8013	25.4668	26.0445	24.059	24.0717	24.2756	24.8822	25.6191	11.9559	12.008	11.8077	11.6249	11.0896	10.0642	10.7287	10.6197	10.1289	9.25985	24.8321	24.8923	24.4552	24.4311	24.2979	21.0275	20.5107	21.0627	20.9137	20.8643
	136	28.0723	27.9505	28.3224	28.9587	28.343	27.4984	26.9944	27.6247	27.4015	27.4351	26.065	25.9225	26.2106	25.8496	26.3779	24.4495	24.543	24.6331	25.2293	25.9507	12.0082	12.0535	11.8483	11.6392	11.1004	10.0593	10.7427	10.6601	10.2101	9.31069	25.2139	25.2652	24.7988	24.7687	24.67	21.295	20.791	21.3509	21.156	21.1855
	138	28.2581	28.3636	28.6908	29.2604	28.5562	27.9424	27.4149	28.0673	27.8519	27.9286	26.4619	26.2998	26.5821	26.2132	26.738	24.8085	24.8514	25.0564	25.5883	26.3542	12.1062	12.0661	11.8216	11.6923	11.1575	10.063	10.7882	10.7015	10.2267	9.31069	25.5404	25.6034	25.1019	25.0647	25.0148	21.6028	21.0819	21.6878	21.4885	21.526
	140	28.5924	28.5766	28.9694	29.6177	28.8478	28.3686	27.8311	28.5004	28.2659	28.2586	26.792	26.6035	26.9278	26.5513	27.0893	25.2131	25.2409	25.4147	25.953	26.7066	12.086	12.1081	11.9129	11.7283	11.2081	10.0842	10.838	10.6957	10.2764	9.28513	25.8971	25.9593	25.4759	25.4348	25.2929	21.9097	21.386	21.9734	21.6656	21.8813
	142	28.8926	28.8356	29.1763	29.8987	29.156	28.8353	28.2578	28.8676	28.6834	28.7065	27.145	26.9336	27.2879	26.8905	27.4484	25.5586	25.6249	25.7924	26.3371	27.0983	12.1396	12.1598	11.9429	11.7833	11.2612	10.1104	10.8677	10.7087	10.3312	9.31387	26.2392	26.2564	25.8306	25.7688	25.6278	22.2253	21.7371	22.1972	21.9251	22.1038
	144	29.1993	29.0639	29.5048	30.1194	29.3181	29.2565	28.6125	29.2712	29.0941	29.0595	27.4671	27.277	27.6213	27.2365	27.8224	25.9384	26.0113	26.1342	26.6947	27.4402	12.1198	12.1774	11.9164	11.821	11.2155	10.158	10.8974	10.7491	10.2851	9.34751	26.5948	26.5406	26.1257	26.0683	26.0302	22.5777	21.9936	22.4724	22.2756	22.4213
	146	29.449	29.1898	29.6643	30.2001	29.7572	29.6795	29.0251	29.6773	29.4587	29.4401	27.7945	27.6186	27.8884	27.4639	28.1359	26.2544	26.3746	26.4804	27.0571	27.8138	12.1685	12.2295	11.9562	11.8189	11.2613	10.1512	10.9361	10.7267	10.3169	9.3634	26.9282	26.9133	26.4618	26.4321	26.2949	22.8377	22.2468	22.7335	22.5728	22.7155
	148	29.5113	29.6656	29.7615	30.428	29.8147	30.0167	29.3925	29.9671	29.8519	29.8324	28.2392	27.9592	28.2759	27.7945	28.3925	26.6114	26.7295	26.8227	27.3755	28.1549	12.2068	12.2553	11.9657	11.8744	11.2843	10.1911	10.9633	10.7509	10.3713	9.37887	27.2195	27.2196	26.7592	26.7687	26.6319	23.1959	22.5345	22.967	22.832	22.9799
	150	29.7225	29.5597	30.0707	30.8213	29.98	30.481	29.7197	30.3663	30.1351	30.1748	28.4163	28.2008	28.6203	28.142	28.778	26.9789	27.0543	27.1748	27.7694	28.5073	12.2261	12.2436	12.0297	11.8893	11.2847	10.1561	10.9825	10.798	10.329	9.35027	27.5388	27.5095	27.0806	27.0227	26.9274	23.4716	22.7993	23.2817	23.1834	23.2813
	152	29.823	29.4901	29.708	30.7105	29.9179	30.7415	30.0602	30.7141	30.4236	30.3778	28.6445	28.5796	28.8339	28.4539	28.9839	27.3247	27.4086	27.5143	28.0458	28.8106	12.2649	12.2544	12.0444	11.9041	11.3379	10.209	11.0064	10.8758	10.3561	9.40222	27.8738	27.8253	27.3817	27.3152	27.2312	23.7173	23.0684	23.5517	23.4059	23.527
	154	29.6439	29.9472	30.2812	30.7934	29.9186	31.0544	30.3252	30.9506	30.6648	30.7116	28.947	28.7874	29.1055	28.5972	29.2045	27.7244	27.7771	27.8575	28.3677	29.1256	12.2947	12.299	12.0826	11.9563	11.354	10.274	10.9967	10.861	10.3235	9.40961	28.1434	28.1171	27.6701	27.5957	27.4796	24.0559	23.356	23.8393	23.6964	23.8124
	156	29.6204	29.8178	30.5835	30.7991	30.0833	31.5205	30.4755	31.1789	30.9907	30.7871	29.2112	29.0545	29.338	28.8349	29.5855	28.0083	28.1146	28.2259	28.7502	29.4368	12.327	12.3041	12.1025	11.9587	11.3455	10.2406	11.0081	10.8765	10.3606	9.47813	28.4975	28.3441	27.8964	27.82	27.7432	24.3017	23.6903	24.109	23.9363	24.1401
	158	30.1251	29.8644	29.9727	30.6244	29.9549	31.4082	30.8075	31.3592	31.3111	31.0071	29.2161	29.0244	29.5225	28.8276	29.8172	28.2989	28.4471	28.5208	29.0509	29.7044	12.3835	12.336	12.0807	12.0174	11.3523	10.2375	11.0217	10.9135	10.4683	9.41824	28.7662	28.5178	28.2409	28.1322	28.0291	24.6304	23.9161	24.3346	24.2587	24.4107
	160	30.2192	29.7006	30.5779	30.8939	30.2054	31.851	30.9852	31.4994	31.4506	31.3348	29.6292	29.3163	29.752	29.1779	30.0745	28.5986	28.7641	28.8017	29.3988	30.1492	12.3954	12.3523	12.117	12.0051	11.3569	10.2533	11.0185	10.9441	10.4859	9.44311	29.0403	28.9214	28.529	28.4789	28.1946	24.8453	24.2011	24.6976	24.515	24.7142
	162	29.5569	29.7462	30.9147	30.7101	30.1451	32.0567	31.2153	31.5452	32.6283	31.4884	29.5025	29.6487	30.1388	29.3523	29.8927	28.8298	29.0342	29.1477	29.6442	30.3596	12.3687	12.3885	12.1076	11.994	11.425	10.2208	11.082	10.9762	10.4718	9.52524	29.2312	29.1538	28.7324	28.6114	28.5161	25.1709	24.4873	24.9863	24.7912	25.0716
	164	30.0935	30.2048	29.9776	30.9911	30.4616	32.2667	30.9296	31.622	32.7264	31.1447	29.7921	29.4216	30.0206	29.3777	29.9509	29.1832	29.3068	29.2712	29.9441	30.8355	12.4185	12.4079	12.1526	11.9951	11.4255	10.204	11.0752	10.9713	10.4986	9.4648	29.5643	29.3521	28.8931	28.9639	28.6796	25.5034	24.741	25.2659	25.0812	25.2543
	166	29.6007	29.8681	30.0048	30.9652	30.1755	32.0574	31.9517	31.7772	32.8483	31.7686	30.1196	29.9225	30.2534	29.6892	30.1615	29.4423	29.6196	29.6024	30.1254	30.6603	12.3846	12.4003	12.1573	12.0451	11.4207	10.2773	11.0309	10.9776	10.5215	9.46729	29.7303	29.7262	29.1813	29.1723	28.9362	25.8364	25.0609	25.5511	25.3665	25.6026
S1R Fig - Confluence (%) of HCT116 shIRE1 and shXBP1 in the presence of Dox
	Time (h)	shIRE1	shIRE1	shIRE1	shIRE1	shIRE1	shXBP1	shXBP1	shXBP1	shXBP1	shXBP1	shIRE1+Dox	shIRE1+Dox	shIRE1+Dox	shIRE1+Dox	shIRE1+Dox	shXBP1+Dox	shXBP1+Dox	shXBP1+Dox	shXBP1+Dox	shXBP1+Dox
	0	1.54869	1.16151	1.55331	2.09411	2.2907	1.64097	1.2002	1.02018	1.38166	1.28454	2.21216	2.37394	1.72255	1.67737	2.0175	1.59068	1.30588	1.33255	1.33199	1.43644
	4	3.11436	1.85497	2.19952	2.77057	2.8545	2.23813	1.57203	1.34512	1.83487	1.6972	2.34133	2.77195	2.33083	2.19082	2.61888	2.02317	1.70839	1.91534	1.69837	1.8712
	8	3.39322	2.39825	2.84269	2.88475	3.50706	2.75358	1.97302	1.69043	2.34444	2.12733	2.88551	3.21017	2.52749	2.54138	3.18973	2.46291	2.16318	2.51879	2.0117	2.40619
	12	3.64279	2.56182	3.24657	3.23587	4.07418	3.15602	2.3365	2.00369	2.75966	2.51057	3.40117	3.51065	3.39101	2.94167	3.65267	3.01669	2.51975	3.00681	2.30203	2.92212
	16	3.88746	2.66468	3.65744	3.81293	4.54541	3.42286	2.56293	2.13203	3.04908	2.68153	3.73121	3.74827	3.33761	3.3468	3.87496	3.35309	2.79344	3.32491	2.6396	3.18744
	20	4.05842	3.11526	4.0071	3.94901	4.85349	3.94991	2.79426	2.36454	3.16569	2.86341	4.25799	4.17641	4.03459	3.54118	4.55916	3.60784	2.9032	3.5311	2.8697	3.48896
	24	4.74829	3.50796	4.69641	5.0277	5.94323	4.58064	3.32601	2.94976	3.78482	3.51562	4.99613	4.83311	4.47454	4.27705	5.47676	4.34295	3.58574	4.44145	3.47929	4.36816
	28	5.45542	4.07417	5.58273	5.31906	6.91348	5.33274	3.83503	3.37892	4.44456	4.00254	5.73407	5.57257	5.62024	4.96463	6.33911	4.93479	4.29805	5.08773	3.8494	4.74829
	32	6.39706	4.66021	6.35175	6.66204	8.29672	6.07973	4.67562	3.87807	5.19956	4.90378	6.54751	6.07468	6.08816	5.67025	7.10164	5.74478	4.88464	5.90241	4.47938	5.58176
	36	7.51236	5.78076	8.70013	8.02408	10.0678	7.22466	5.67045	4.73033	6.53833	5.95553	7.39639	6.71419	6.95872	6.39692	8.0781	6.92446	6.08063	7.38561	5.47262	6.7747
	40	8.78764	6.98463	9.59957	9.40553	11.8964	8.5599	6.55739	5.84183	7.80435	7.05073	7.82134	7.15517	7.10122	6.57362	8.34874	8.24436	7.23316	8.75974	6.45502	7.95127
	44	10.4317	8.58394	11.5684	11.6171	14.6801	10.2659	7.60507	6.90843	9.32548	8.22523	8.51162	7.94346	7.90078	6.84095	8.56577	9.53367	8.42175	10.358	7.74805	9.29142
	48	12.9381	10.8364	14.4651	14.0313	18.3091	12.2671	9.22158	8.74123	11.798	10.102	8.71435	8.11691	7.75054	6.82817	9.02969	11.631	10.3108	12.791	9.20929	11.2298
	52	15.3535	12.9761	17.8493	16.6202	22.0482	14.7353	10.9751	10.6847	14.265	12.1894	9.18414	8.46976	8.91226	7.23578	9.51882	13.8906	12.4084	15.3715	11.0381	13.1891
	56	18.1232	15.9807	21.2052	19.8026	26.2001	17.6337	13.013	12.9199	17.5349	14.3581	9.89362	9.08626	8.84284	7.41179	10.0829	15.958	14.2927	18.1031	12.9689	15.2254
	60	21.5952	19.5243	25.9998	23.9034	31.5247	20.5111	15.6759	16.0016	21.186	17.7174	10.0277	9.78704	10.0094	7.84172	10.4248	19.1497	16.721	21.6252	15.8099	17.678
	64	25.166	23.2632	29.8677	27.5919	37.0018	23.4615	18.4662	19.2715	25.2269	20.412	10.6271	10.3048	9.91366	8.00598	10.9754	22.6708	19.493	25.6334	18.2233	20.1295
	68	29.3374	28.0467	35.4643	33.1184	42.7653	27.0556	21.2079	23.0228	29.581	23.8651	10.8827	10.9403	11.1861	8.37789	11.1006	26.2356	22.5852	29.5477	20.9156	23.0512
	72	33.9046	33.5431	41.8005	39.5008	50.7178	31.6585	25.1546	27.5915	35.8272	28.1218	11.4665	10.5891	10.7414	8.78716	11.4932	30.9726	26.3703	34.5599	24.6583	26.6681
	76	39.1275	39.1309	48.5104	46.0193	58.4334	36.0126	29.1437	32.9828	42.562	32.9278	11.8364	11.0749	11.3944	8.75117	12.0752	36.1623	30.6955	40.0946	28.6358	30.5882
	80	43.9748	45.7647	55.2317	53.8622	65.3948	41.4795	33.1139	38.3976	49.2084	37.8113	12.3	11.4007	11.5626	9.21882	12.4976	41.6043	35.0669	45.2581	32.5184	34.611
	84	50.272	52.3759	62.5792	62.3458	73.6898	46.8153	38.0465	44.1968	56.7371	43.7175	12.663	11.1578	11.8975	9.241	12.9236	47.4983	39.8194	50.9622	37.1089	39.1917
	88	57.136	58.4735	69.8024	70.5565	80.4961	52.6645	43.3488	50.2889	64.3154	50.1903	13.258	11.7759	12.2984	9.7371	13.2931	54.5039	45.229	56.5481	42.2424	44.5049
	92	62.7952	65.288	76.0925	77.7122	85.1911	58.3202	48.4903	55.8756	70.9161	56.6211	13.3067	12.1636	12.8814	10.1507	13.6853	61.0561	50.2636	61.7011	46.7978	49.24
	96	68.0387	71.3546	81.1288	84.0836	88.9271	64.1967	53.805	61.4673	76.8557	63.1303	13.8519	11.9821	12.7427	10.2843	13.7778	67.5252	55.3679	66.3651	52.222	54.2194
	100	72.6446	77.8083	85.2115	89.0824	92.2763	69.8159	59.6251	66.9405	81.8521	69.2322	14.0758	12.1302	13.4452	11.0871	14.3493	74.2728	60.8403	70.9504	58.3326	59.4651
	104	76.9909	82.425	88.1713	91.983	94.1957	74.7593	64.3184	71.1719	85.8114	74.6687	14.3783	11.9359	13.3159	11.0411	14.3354	79.6605	64.9971	74.8707	63.0873	63.7977
	108	80.967	85.7903	90.8709	93.8368	95.6939	78.9609	68.3424	75.111	89.1789	79.6144	14.1844	11.7785	13.5274	11.0897	14.4805	83.8669	69.1537	78.3356	67.4596	67.8506
	112	84.0622	88.4387	92.5729	95.452	96.5597	82.2303	71.7137	78.9028	91.9627	83.9474	14.3927	12.2783	13.1729	11.1411	14.8051	87.4207	72.6178	81.5251	71.6096	71.6017
	116	86.0957	90.6049	94.2263	97.01	97.1744	85.1208	75.3317	82.1404	94.1685	86.8673	14.9452	12.5267	13.5746	11.1938	14.9956	90.5536	75.9435	83.7325	75.3876	75.1319
	120	88.1914	92.3476	95.2876	98.0198	97.6397	87.2287	78.2149	85.0923	95.7587	89.7527	15.309	12.8275	14.007	11.3372	15.8718	92.9375	78.9882	85.8379	78.7146	78.5869
	124	90.3621	93.5341	96.2593	98.565	98.0726	89.087	80.9966	87.7861	97.097	92.0544	15.093	12.8561	13.8781	11.5093	15.8455	94.6521	81.7245	87.6392	81.7564	81.5397
	128	91.7234	94.9242	97.0377	99.081	98.3959	90.6491	83.1363	89.9271	98.0776	93.6281	15.137	13.2258	14.2086	11.7312	16.0462	96.081	84.0656	89.601	84.7252	84.416
	132	92.8291	95.8641	97.4873	99.395	98.6795	91.8309	85.1072	91.8549	98.7252	94.9162	16.0638	13.4169	14.5953	11.8277	16.4072	97.1239	85.9865	91.1864	87.2053	87.0967
	136	93.8147	96.437	97.9627	99.5698	98.8855	92.9576	87.0434	93.5482	99.1637	96.1615	16.3233	13.5911	14.6708	11.8313	16.8963	97.8834	87.5601	92.5104	89.3434	89.4964
	140	94.545	97.1114	98.3815	99.8098	99.1398	94.0597	88.5816	94.9318	99.4395	96.8886	16.4686	13.9362	15.251	12.2122	17.6172	98.3355	89.1945	93.5568	91.1489	91.5851
	144	95.2303	97.6867	98.7153	99.8916	99.2639	94.844	90.1306	96.0229	99.696	97.5514	17.1693	14.4919	15.4964	12.8283	18.254	98.7178	90.7475	94.3342	92.727	93.0618
	148	95.9425	98.2754	98.9478	99.9331	99.381	95.6886	91.326	96.9551	99.8409	98.0955	17.4302	14.4711	15.7735	12.9985	18.8857	98.9679	91.9051	95.1663	94.2512	94.6155
	152	96.3219	98.5991	99.0004	99.9199	99.4753	96.4089	92.4192	97.5831	99.9458	98.5608	17.7325	14.8145	16.0408	13.4363	19.0473	99.2488	93.1692	95.8996	95.3546	95.8661
	156	96.6128	98.801	99.1785	99.9628	99.5583	97.0026	93.1088	98.0841	99.9807	98.8314	18.4549	15.3553	16.3567	13.6594	19.5923	99.4137	94.2129	96.4992	96.2243	96.7236
	160	96.8205	98.9598	99.4142	99.9878	99.5844	97.4171	94.012	98.3255	99.9762	99.0461	18.8269	16.0232	16.6669	13.5421	19.7711	99.5681	94.7785	96.9677	96.8998	97.3745
	164	97.1639	99.0398	99.5748	99.9943	99.605	97.7063	94.7063	98.7262	99.9713	99.288	19.4219	16.3968	17.1158	13.9899	20.5909	99.6986	95.4167	97.3795	97.4721	97.907
	168	97.3361	99.1908	99.5655	99.99	99.6101	97.9633	95.1561	99.0153	100	99.4337	20.1091	16.7145	17.3607	14.5787	20.8555	99.8138	96.0258	97.7255	98.0044	98.3774
S1T Fig - Confluence (%) of HCT116 shIRE1 and shXBP1 in the presence of Dox
	Time (h)	shIRE1	shIRE1	shIRE1	shIRE1	shIRE1	shIRE1	shIRE1+Dox	shIRE1+Dox	shIRE1+Dox	shIRE1+Dox	shIRE1+Dox	shIRE1+Dox	shXBP1	shXBP1	shXBP1	shXBP1	shXBP1	shXBP1	shXBP1+Dox	shXBP1+Dox	shXBP1+Dox	shXBP1+Dox	shXBP1+Dox	shXBP1+Dox
	0	3.9086	4.37189	5.14506	5.14769	5.06106	4.30364	4.03045	3.86764	4.54472	4.69247	4.78103	4.25598	4.5796	4.83284	5.10576	5.18664	5.51593	5.16972	4.70698	5.6402	5.04877	5.56573	6.12884	4.81101
	4	4.2908	4.34537	5.09629	5.22277	4.8709	4.38288	3.97809	4.00206	4.62132	4.93569	4.66906	4.19299	4.47772	4.8606	4.88748	4.94218	5.02252	5.01692	4.5901	5.18747	4.9493	5.13643	5.77621	4.52925
	8	4.35027	4.47157	5.17096	5.25455	4.92118	4.49112	4.10892	4.1228	4.72045	4.9772	4.69786	4.35628	4.66491	4.98446	4.99454	4.95973	5.06541	5.13988	4.65172	5.19659	5.05595	5.2752	5.79258	4.63776
	12	4.4009	4.64716	5.22394	5.3317	5.00055	4.62637	4.26358	4.09124	4.79229	5.0011	4.6732	4.40001	4.83125	5.07785	5.03329	5.04635	5.12738	5.39028	4.79125	5.50377	5.03848	5.31733	5.74789	4.76183
	16	4.53864	4.75374	5.33385	5.42958	5.07515	4.73799	4.35151	4.25308	4.85252	5.03419	4.76307	4.48766	4.96705	5.18644	5.13712	5.17069	5.21206	5.39311	4.94605	5.74478	5.25316	5.39905	5.87761	4.87981
	20	4.83905	4.89121	5.40734	5.49175	5.18236	4.77502	4.45043	4.33224	4.94032	5.08959	4.81198	4.55087	5.14741	5.30062	5.29786	5.28459	5.36438	5.51538	5.08268	5.7226	5.35733	5.45791	5.91574	4.99496
	24	4.80804	4.96891	5.54363	5.55682	5.27188	4.85694	4.55266	4.44636	5.02666	5.14769	4.83885	4.62602	5.2819	5.33654	5.36928	5.39719	5.40914	5.67052	5.21593	5.80232	5.45169	5.54052	6.04028	5.0869
	28	5.044	5.11639	5.67156	5.61671	5.34414	4.9426	4.67638	4.72819	5.07536	5.18706	4.91821	4.73882	5.36562	5.4376	5.5084	5.54798	5.57167	5.86317	5.29502	5.8468	5.39532	5.64013	6.21	5.13463
	32	5.11543	5.2455	5.79914	5.70098	5.48636	5.04027	4.77958	4.72142	5.20364	5.39318	4.98432	4.84555	5.49935	5.48775	5.57851	5.7081	5.72205	5.97646	5.39263	6.09306	5.5877	5.67971	6.29455	5.28093
	36	5.1977	5.3545	5.91995	5.76295	5.52539	5.15535	4.94674	4.81115	5.25358	5.44299	5.02563	4.8854	5.61782	5.75866	5.70471	5.83513	5.8477	6.09727	5.48581	6.13823	5.63916	5.76067	6.4106	5.25593
	40	5.39539	5.51144	6.09865	5.82926	5.72426	5.27161	5.00456	4.90184	5.38171	5.56518	5.06569	4.97859	5.76964	5.95712	5.85924	5.9947	6.01272	6.18997	5.51192	6.20766	5.67059	5.79417	6.50717	5.3382
	44	5.67004	5.68489	6.23819	5.97411	5.82753	5.38862	5.09498	4.93707	5.42682	5.63087	5.09933	5.10589	5.95353	6.15046	6.05375	6.13126	6.21753	6.33199	5.60248	6.35866	5.76999	5.87768	6.6152	5.42102
	48	5.74402	5.82629	6.38187	6.10536	5.97459	5.4731	5.21496	4.98874	5.51158	5.71314	5.16212	5.16854	6.1363	6.21898	6.23964	6.25532	6.38981	6.61134	5.64994	6.32902	5.92265	6.00388	6.62688	5.41722
	52	6.02806	5.9786	6.52727	6.26692	6.08919	5.60904	5.29378	5.10085	5.57934	5.78512	5.22139	5.25544	6.40818	6.54468	6.52734	6.42677	6.54475	6.81007	5.7425	6.41033	5.98413	6.04208	6.75937	5.51869
	56	6.1354	6.13381	6.6742	6.38967	6.23183	5.74547	5.36742	5.18409	5.64379	5.89108	5.281	5.32051	6.58751	6.77152	6.6724	6.68262	6.743	7.01281	5.85288	6.58681	6.04982	6.15916	6.87459	5.56525
	60	6.29359	6.2721	6.88066	6.55684	6.40121	5.92237	5.39463	5.23624	5.7186	5.91194	5.34393	5.35636	6.80579	6.96812	6.91707	6.94145	6.94504	7.17569	6.00816	6.67054	6.00361	6.20717	6.96908	5.7291
	64	6.52541	6.40894	7.0184	6.71578	6.53908	6.02378	5.4798	5.29571	5.78146	5.9804	5.37163	5.4128	6.9724	7.19282	7.16415	7.27253	7.1752	7.42167	6.07579	6.70314	6.07116	6.31749	7.04596	5.80805
	68	6.95015	6.60208	7.19986	6.92266	6.72766	6.17782	5.52698	5.34925	5.87084	6.03345	5.386	5.47151	7.198	7.45379	7.3997	7.51837	7.50815	7.64775	6.19529	6.60961	6.15972	6.3932	7.12858	5.9433
	72	6.95748	6.78389	7.43286	7.04562	6.91354	6.34539	5.59999	5.38717	5.94648	6.08622	5.46115	5.52104	7.56535	7.61881	7.5842	7.72546	7.77775	7.95625	6.26319	6.72849	6.24807	6.46186	7.16975	5.99014
	76	7.217	6.9878	7.61943	7.25388	7.15186	6.52893	5.63032	5.47393	6.01176	6.13064	5.52988	5.5285	7.81208	7.8965	7.85774	8.00398	8.06663	8.21742	6.42891	6.88474	6.42	6.52734	7.23882	6.10943
	80	7.49199	7.22743	7.8766	7.49496	7.42408	6.74997	5.66127	5.52028	6.06294	6.19377	5.53796	5.61077	8.10697	8.11968	8.10987	8.27441	8.36635	8.48648	6.53473	6.83818	6.48707	6.61645	7.32614	6.25663
	84	7.7274	7.41904	8.14531	7.72139	7.64644	6.90664	5.71881	5.61906	6.09693	6.26312	5.61485	5.6862	8.39371	8.40352	8.41823	8.54215	8.63837	8.77943	6.6188	6.93855	6.55442	6.75964	7.42367	6.36695
	88	7.86306	7.71524	8.38473	7.98312	7.89062	7.11704	5.79127	5.66306	6.12407	6.30678	5.62942	5.74892	8.59707	8.65675	8.72154	8.81866	8.94431	9.07507	6.73056	7.03111	6.62446	6.8424	7.51416	6.48465
	92	8.2166	7.9358	8.70745	8.26847	8.07672	7.3224	5.84542	5.6757	6.18735	6.36204	5.64358	5.77669	8.87033	9.01967	9.05283	9.13151	9.30413	9.44953	6.77346	7.16484	6.70238	6.87362	7.51389	6.54868
	96	8.52233	8.2492	8.99695	8.57075	8.39384	7.5869	5.87409	5.7579	6.20365	6.4019	5.67128	5.77248	9.17399	9.30206	9.39641	9.43088	9.63024	9.78352	6.86236	7.22052	6.78548	7.03173	7.59905	6.64594
	100	8.77646	8.5923	9.37293	8.89838	8.63913	7.87363	5.89737	5.79361	6.28993	6.43063	5.70188	5.78588	9.43516	9.59093	9.72466	9.80438	9.99247	10.128	6.9677	7.23793	6.89538	7.18798	7.70509	6.76627
	104	9.0768	8.89333	9.63106	9.21944	8.8943	8.17501	5.87699	5.81973	6.35403	6.45205	5.71038	5.80156	9.77806	9.933	10.0868	10.202	10.3966	10.4594	7.07594	7.32869	6.9697	7.27896	7.80387	6.88716
	108	9.36747	9.21053	10.0103	9.63714	9.19506	8.55852	5.9424	5.83969	6.41799	6.48562	5.72668	5.79928	10.0514	10.272	10.4374	10.596	10.8014	10.8791	7.15904	7.47285	7.11601	7.3767	7.87805	6.99492
	112	9.68052	9.58893	10.3161	10.0457	9.44532	8.92725	6.00975	5.86456	6.47146	6.4928	5.77123	5.82643	10.4955	10.6266	10.8346	11.116	11.2357	11.2409	7.29395	7.5668	7.17686	7.4772	8.00709	7.10861
	116	9.85245	9.92616	10.7314	10.3211	9.77184	9.3312	6.02336	5.85813	6.49743	6.53888	5.75217	5.83934	10.822	10.9932	11.2237	11.444	11.7464	11.5824	7.37262	7.6653	7.33843	7.56977	8.0256	7.21327
	120	10.2333	10.3192	11.2345	10.764	10.138	9.73917	6.02903	5.91125	6.53204	6.55953	5.76225	5.8553	11.1831	11.3033	11.5284	11.8867	12.0777	12.0264	7.46829	7.79019	7.44212	7.69528	8.18226	7.35736
	124	10.8072	10.7241	11.4536	11.2483	10.5577	10.2539	6.04871	5.90179	6.55773	6.59255	5.7809	5.88852	11.5923	11.6827	11.9695	12.3192	12.4407	12.4282	7.55616	7.90147	7.53336	7.84814	8.3095	7.4321
	128	11.196	11.1665	11.864	11.8313	10.9649	10.4736	6.0568	5.90752	6.54468	6.59635	5.78747	5.86207	12.0279	12.0831	12.3567	12.697	12.8649	12.8573	7.64962	8.0341	7.57433	7.9568	8.40538	7.59788
	132	11.668	11.6395	12.4472	12.3279	11.1854	10.9346	6.05804	5.92099	6.59994	6.58771	5.77697	5.88224	12.4193	12.4039	12.8121	13.1412	13.3427	13.2686	7.77561	8.13149	7.70253	8.01655	8.5608	7.72484
	136	12.0632	12.1094	13.1838	12.9852	11.5861	11.3642	6.07455	5.92976	6.5931	6.60947	5.79417	5.90048	12.8389	12.8077	13.3232	13.5613	13.7613	13.7159	7.91259	8.16962	7.76097	8.16893	8.59043	7.83364
	140	12.4996	12.6166	13.7784	13.6581	12.1106	11.8894	6.06799	5.91747	6.60871	6.61645	5.78906	5.87485	13.2623	13.1705	13.7162	13.9638	14.1803	14.15	8.03506	8.33658	7.8527	8.2749	8.71898	7.9577
	144	12.9453	13.1403	14.0548	14.3628	12.6618	12.4921	6.0521	5.91982	6.63123	6.61355	5.78463	5.86829	13.7568	13.5627	14.0861	14.4625	14.6752	14.5931	8.14427	8.53807	7.9454	8.41961	8.79745	8.09032
	148	13.3526	13.7566	14.974	15.0709	13.2082	13.0887	6.05541	5.93577	6.62315	6.61859	5.77994	5.88818	14.1482	13.9263	14.5315	14.8755	15.1221	15.045	8.22758	8.62877	8.09882	8.56819	8.88601	8.21735
	152	13.6674	14.2951	15.5817	15.6608	13.7447	13.6558	6.05527	5.93114	6.64366	6.62232	5.77144	5.85558	14.499	14.2996	15.0537	15.2623	15.559	15.5511	8.3267	8.73556	8.17584	8.6812	9.0397	8.35661
	156	14.4585	14.6672	15.9809	16.4048	14.3646	14.5563	6.0331	5.92873	6.64118	6.6391	5.76412	5.80342	14.9488	14.7518	15.4451	15.689	16.0173	16.0342	8.47342	8.85665	8.28201	8.77604	9.18159	8.49027
	160	15.0146	15.2313	16.7431	17.2032	15.043	15.2366	6.01031	5.91533	6.61887	6.64456	5.76329	5.79244	15.3618	15.133	15.8712	16.1542	16.471	16.4594	8.60004	8.98714	8.38473	8.91972	9.26413	8.61019
	164	15.6207	16.1022	17.4467	17.9631	15.6841	15.8587	6.01915	5.91118	6.63006	6.63607	5.74512	5.79935	15.8298	15.5496	16.3632	16.5787	16.9233	16.8839	8.70096	9.08647	8.50982	9.05096	9.37279	8.75235
	168	15.9606	16.7689	18.3839	18.7444	16.3183	16.5642	6.011	5.90144	6.62819	6.64857	5.75597	5.78056	16.2443	16.0037	16.8781	16.9727	17.2819	17.398	8.84809	9.2068	8.61751	9.14608	9.44746	8.90438
S1W Fig - Viability of AMO1 in the presence of NTC or IRE1 siRNA
	NTC	IRE1
	45500000	21200000
	48900000	22900000
	47800000	22900000
S1X Fig - Viability of AMO1 in the presence of NTC or IRE1 ASO
	NTC	IRE1
	33900000	4830000
	35800000	5080000
	36500000	4940000
S1Y Fig - Viability of AMO1 shIRE1 reconstituted with Empty vector (EV), WT or K907A mutant IRE1 in the presence of Dox
	EV	WT	K907A	EV+Dox	WT+Dox	K907A+Dox
	147	142	164	61.5	127	94.4
	81.3	79	69.5	41.8	68.2	63.1
	71.8	79.2	66.3	42.3	61.8	57.5
	101	97.3	97.3	32.4	63.3	77.9
	103	101	101	32.7	58.9	73.3
	96.4	101	102	31.8	57.4	76.7
[truncated: 12 more columns]

## Sheet: Supplementary Figure 2
Supplementary Figure 2
S2A Fig - Cell cycle distribution by PI of AMO1 shIRE1 and shIRE1 D688N mutant cells in the presence of Dox
	Dox (h)	% Sub G1	% G0/G1	% G2/M	% S
shIRE1	0	3.7	60	13.3	23
shIRE1	24	3	70	10	17
shIRE1	48	5.98	82	8.02	4
shIRE1	72	11	78	7	4
shIRE1 D688N	0	2.6	63	14.4	20
shIRE1 D688N	24	3.45	80	9.55	7
shIRE1 D688N	48	8.4	80.6	3	8
shIRE1 D688N	72	14	78	4	4
S2B Fig - Confluence (%) of AMO1 shIRE1 in the presence of Dox and QVD
	Time (h)	shIRE1	shIRE1	shIRE1	shIRE1	shIRE1	shIRE1+QVD	shIRE1+QVD	shIRE1+QVD	shIRE1+QVD	shIRE1+QVD	shIRE1+Dox	shIRE1+Dox	shIRE1+Dox	shIRE1+Dox	shIRE1+Dox	shIRE1+Dox+QVD	shIRE1+Dox+QVD	shIRE1+Dox+QVD	shIRE1+Dox+QVD	shIRE1+Dox+QVD
	0	8.39875	8.91351	8.3294	6.95009	8.62967	6.42676	9.35117	10.7918	9.59929	6.80544	8.51286	8.34424	9.98183	10.3618	8.37257	6.02226	9.32285	7.01861	7.89622	7.54987
	4	8.04984	8.77901	8.44144	7.01391	8.67781	6.921	9.29349	10.4346	9.52179	6.55905	8.74744	8.40904	9.81025	10.7051	9.14346	6.12111	9.16902	7.20588	8.40766	7.07062
	8	8.2025	9.80265	8.45663	7.23592	8.9575	7.29809	8.97166	10.5128	9.73392	6.74493	8.93333	8.39136	9.69461	10.9645	9.15679	6.4497	9.37486	7.59816	8.18426	7.48432
	12	8.18295	9.53546	8.72555	7.75634	9.24189	7.6338	9.4016	11.0471	10.0961	7.01495	9.09517	8.42735	9.81667	11.0999	9.78974	6.74431	9.32437	7.69804	8.43971	7.5688
	16	8.63803	10.5437	8.95177	8.01406	9.62796	8.08535	9.46446	11.4911	10.5141	7.37207	9.46687	8.65737	10.1107	11.0343	10.5855	6.91548	9.70166	7.91093	8.59051	7.7055
	20	8.53172	10.0541	9.21661	8.26322	9.87214	8.46534	10.3678	11.7475	10.7979	7.77679	9.17123	8.7214	9.91317	10.7609	10.5748	7.13839	9.69095	7.97365	8.58988	7.6863
	24	8.76292	10.7785	9.62429	8.69488	10.1771	8.79434	10.6061	12.022	11.2907	8.19007	9.2001	8.74896	9.62146	10.9658	10.3504	7.08789	9.74318	8.03126	8.406	7.71269
	28	9.17392	11.6411	9.99523	9.12674	10.717	9.24707	10.4109	12.2421	11.7055	8.7223	9.2039	8.687	9.45893	10.5981	9.91407	7.26625	9.65953	7.97131	8.3772	7.81105
	32	9.58292	11.9502	10.431	9.8787	11.2802	9.90081	11.3035	12.6439	12.0936	9.33294	9.11914	8.6173	9.37106	10.4393	9.67113	7.26956	9.64979	7.92751	8.1652	7.62959
	36	9.88824	12.4424	11.2032	10.4509	11.8367	10.4687	11.7778	12.9021	12.6553	10.0065	9.12315	8.5979	9.33459	10.0888	9.66961	7.114	9.42328	7.67849	8.11339	7.47437
	40	11.5895	12.6172	11.8671	11.159	12.3936	11.1203	12.0492	13.3575	13.3494	10.6721	9.07556	8.31386	9.0511	9.61075	9.5709	6.99043	9.22469	7.70591	7.84089	7.44205
	44	12.3071	13.4898	12.7411	11.8512	13.1812	11.9286	12.482	13.9865	13.9244	11.4459	8.5568	7.8958	8.66635	9.20106	9.11755	7.00928	9.07328	7.27516	7.71814	7.15254
	48	13.1097	14.3157	13.5323	12.6416	13.9533	12.6398	13.3011	14.6446	14.4194	12.302	8.02767	7.51395	7.94416	8.61979	8.51846	6.76938	8.96123	7.02434	7.54055	6.99201
	52	13.7163	14.9487	14.1383	13.4396	14.7643	13.4634	14.0937	15.326	15.2755	13.1484	7.80704	7.29685	7.84255	8.76644	8.18986	6.5453	8.73874	6.81331	7.18708	6.87327
	56	14.4314	15.3306	15.0576	14.2757	15.6982	14.5088	14.3729	15.9481	16.0361	14.0184	7.57494	6.9744	7.65314	8.46631	7.88614	6.39886	8.52895	6.79619	7.05784	6.4879
	60	13.8998	16.9108	15.8206	14.827	16.1527	15.2963	15.0709	16.9506	16.657	15.0658	7.34223	6.80178	7.60562	7.95611	7.49544	6.19032	8.34536	6.64643	6.91852	6.44811
	64	14.5547	17.3334	16.8031	15.8455	17.1018	16.2266	16.0031	18.2527	17.5015	15.6387	7.1779	6.71744	7.35604	8.02408	7.42526	5.95097	8.22924	6.59027	6.73042	6.22189
	68	15.3979	18.3556	17.65	16.752	18.0456	17.1565	16.8454	19.8767	18.493	16.6948	7.11573	6.63911	7.223	7.95784	6.99609	5.80812	8.01462	6.26913	6.72918	6.14832
	71.3333	15.72	19.2829	18.1287	17.4188	18.5017	17.6808	17.3753	19.1296	18.9337	17.4852	6.69844	6.36639	6.99395	7.50401	6.7345	5.53113	7.79716	6.05223	6.20641	5.97397
	75.3333	16.6602	20.4218	19.2532	18.5043	19.7446	18.7829	18.3768	20.3289	20.0373	18.6279	6.76717	6.40224	6.96598	7.35805	6.70763	5.43718	7.64934	5.95594	6.13271	5.93073
	79.3333	17.2557	22.0702	20.3275	19.5349	20.7156	19.8194	19.3571	21.1904	21.0239	19.6513	6.67254	6.22354	6.94408	7.5152	6.70873	5.35954	7.53412	5.97674	6.14846	5.97135
	83.3333	18.1977	22.966	21.2543	20.519	21.5831	20.8218	20.3936	22.4254	21.9508	20.6653	6.56712	6.15405	6.94857	7.51996	6.60954	5.33191	7.47755	5.78277	6.25318	5.95131
	87.3333	19.2983	23.7859	22.3144	21.6142	22.4891	21.691	21.4713	23.1432	23.0262	21.5585	6.53363	6.23784	6.7986	7.15814	6.59283	5.25289	7.44474	5.78429	6.19384	5.99663
	91.3333	20.1134	24.3184	23.4948	22.541	23.3722	22.6882	22.4558	24.2081	23.9824	22.5173	6.48624	6.17699	6.82126	7.20235	6.23266	5.32348	7.53136	5.72095	6.0876	5.9719
	95.3333	21.1096	25.3977	24.2332	23.4955	24.4509	23.5818	23.7034	25.6034	24.8729	23.5122	6.45308	6.16953	6.77546	7.5049	6.26471	5.21738	7.39874	5.69421	5.90718	5.96748
	99.3333	22.1635	26.5107	25.1544	24.4435	25.6374	24.5128	24.7285	26.0122	25.8577	24.4393	6.43526	6.13257	6.65403	7.23627	6.1727	5.14713	7.34161	5.73304	6.02951	5.95594
	103.333	22.9989	27.5331	26.0801	25.3172	26.454	25.4568	25.4272	26.8869	26.811	25.2751	6.44818	6.07952	6.60574	7.15517	6.28661	5.10762	7.28656	5.67398		5.89785
	107.333	24.1734	28.0516	26.8354	26.2669	27.2325	26.3873	25.9907	27.732	27.606	26.1521	6.34622	6.09251	6.56996	7.16201	6.36315	5.147	7.22211	5.68876	5.84618	5.87084
	111.333	25.1424	29.2786	27.7689	27.1556	28.1687	27.0865	27.2046	28.5107	28.5367	27.021	6.32481	6.02778	6.56747	7.25927	6.16897	5.10147	7.15814	5.52657	5.85855	5.8189
	115.333	26.0554	30.0459	28.5448	27.96	28.88	27.9544	27.9458	29.1799	29.315	27.8132	6.27142	5.99773	6.51497	7.1656	6.02488	5.04165	7.1055	5.55489	5.84998	5.83223
	119.333	26.9331	30.8058	29.3168	28.8214	29.7922	28.6809	28.6318	29.9227	30.1235	28.5655	6.27763	5.94158	6.53487	7.15489	6.09776	4.99682	7.02248	5.54059	5.92251	5.73994
	123.333	27.8756	31.4672	30.1222	29.6789	30.4652	29.4565	29.437	30.5563	30.9572	29.3218	6.27908	5.96437	6.46711	7.04886	6.22824	4.96636	7.04804	5.53354	5.77296	5.71169
	127.333	28.6636	31.6022	30.9038	30.4748	31.0949	30.046	30.0193	31.209	31.6044	29.9916	6.27874	5.87195	6.48113	7.24324	5.96561	4.92415	7.00417	5.5285	5.69304	5.63453
	131.333	29.4458	32.5479	31.5606	31.101	31.9073	30.7463	30.6754	31.8992	32.1877	30.6433	6.34753	5.94593	6.4727	7.07712	6.04526	4.96353	6.97392	5.49452	5.75321	5.70499
	135.333	30.2161	33.5325	32.2463	31.6842	32.4239	31.2075	31.2444	32.465	32.8306	31.2036	6.2243	5.86269	6.53977	7.01039	6.16082	4.95303	7.04921	5.50957	5.60414	5.67156
	139.333	30.9003	33.4662	32.6261	32.2647	33.2186	31.7386	31.7042	33.0143	33.3298	31.62	6.31452	5.89239	6.50082	7.31356	6.01583	4.90861	6.97461	5.43622	5.57934	5.68226
	143.333	31.7049	34.2264	33.1851	32.6948	33.4957	32.1073	32.2087	33.4007	33.6259	32.0782	6.27058	5.9011	6.42725	6.85421	5.96603	4.91607	6.98186	5.40043	5.64924	5.71742
	147.333	32.2544	34.9496	33.7897	33.304	33.9138	32.5642	32.5626	34.0135	34.8353	32.4233	6.22555	5.87713	6.41751	7.41228	6.09071	4.88955	6.9523	5.3889	5.73759	5.63094
	151.333	32.8619	35.1007	34.1414	33.7028	34.3805	32.7322	32.9853	34.2945	35.0294	32.7391	6.27356	5.88811	6.48445	7.10212	5.98496	4.88409	6.95471	5.33737	5.63149	5.65346
	155.333	33.6156	34.8628	34.4044	33.9879	34.6293	33.0181	33.2594	34.7131	34.5758	32.9746	6.20696	5.8372	6.53114	7.39894	5.96541	4.90751	6.92121	5.41984	5.59302	5.63191
S2D Fig - Confluence (%) of AMO1 shIRE1 in the presence of Dox and JNK inhibitor Tanzisertib
	Time (h)	Untreated	Untreated	Untreated	Untreated	Untreated	0.3 uM JNKi	0.3 uM JNKi	0.3 uM JNKi	0.3 uM JNKi	0.3 uM JNKi	1 uM JNKi	1 uM JNKi	1 uM JNKi	1 uM JNKi	1 uM JNKi	3 uM JNKi	3 uM JNKi	3 uM JNKi	3 uM JNKi	3 uM JNKi	10 uM JNKi	10 uM JNKi	10 uM JNKi	10 uM JNKi	10 uM JNKi	Dox	Dox	Dox	Dox	Dox	0.3 uM JNKi + Dox	0.3 uM JNKi + Dox	0.3 uM JNKi + Dox	0.3 uM JNKi + Dox	0.3 uM JNKi + Dox	1 uM JNKi + Dox	1 uM JNKi + Dox	1 uM JNKi + Dox	1 uM JNKi + Dox	1 uM JNKi + Dox	3 uM JNKi + Dox	3 uM JNKi + Dox	3 uM JNKi + Dox	3 uM JNKi + Dox	3 uM JNKi + Dox	10 uM JNKi + Dox	10 uM JNKi + Dox	10 uM JNKi + Dox
	0	3.77197	4.03784	4.39192	3.94846	3.98458	3.79165	5.37122	3.81486	4.46211	3.86239	3.63554	3.79635	3.82723	3.81942	4.08115	3.77998	3.93823	3.99184	4.01532	3.97063	3.79745	3.77487	3.76561	4.5242	3.93685	3.98638	4.10291	4.42688	4.07763	3.8072	3.96994	4.66484	3.82101	3.8646	3.83186	10.6	3.84678	3.90059	3.82191	3.80167	4.03259	4.02582	3.99895	3.99197	3.85562	3.91599	4.84168	3.98023
	4	4.23015	4.47626	4.82531	4.42121	4.45354	4.18463	4.10084	4.2289	4.87407	4.3187	4.06008	4.21046	4.27132	4.21868	4.52945	4.23001	4.33252	4.37279	4.41513	4.4076	4.16881	4.11507	4.20431	4.86371	4.29577	4.46059	4.55895	4.89494	4.50196	4.23519	4.42142	5.05098	4.21495	4.27035	4.22096	10.7759	4.28527	4.33563	4.24824	4.23491	4.43233	4.44939	4.38246	4.39524	4.22745	4.30116	5.1148	4.33528
	8	4.73288	4.9542	5.26276	4.86903	4.95241	4.6187	4.55646	4.67099	5.3172	4.76134	4.44256	4.68439	4.6759	4.66291	4.96574	4.56227	4.79222	4.83373	4.8823	4.80755	4.56904	4.45216	4.56917	5.32113	4.69848	4.84617	5.0574	5.32701	4.96049	4.65137	4.8318	5.46385	4.64419	4.70615	4.654	12.1595	4.72756	4.76721	4.6283	4.62989	4.82137	4.85522	4.76259	4.81405	4.60406	4.62609	5.4722	4.67976
	12	4.93472	5.27009	5.62769	5.14962	5.21282	4.90405	4.87774	5.03336	5.5676	5.06376	4.75305	4.99309	5.01837	4.96767	5.31022	4.78925	5.13062	5.19839	5.18485	5.15798	4.8653	4.80134	4.83456	5.62286	5.01002	5.1769	5.32714	5.60884	5.28798	4.97444	5.0851	5.72274	4.93548	5.03481	4.94149	9.23457	5.03779	5.06341	4.93479	4.92277	5.10804	5.11025	5.05851	5.11252	4.88748	4.85598	5.67957	4.85653
	16	5.22091	5.63433	5.93356	5.50412	5.57112	5.23085	5.14416	5.32203	6.00216	5.3985	5.04296	5.30394	5.27796	5.31077	5.67598	5.06258	5.49376	5.4856	5.56276	5.50453	5.20329	5.12496	5.20633	5.86041	5.3889	5.48692	5.60752	5.89364	5.62265	5.22042	5.36555	6.0885	5.15687	5.31188	5.21738	9.46162	5.26511	5.3641	5.20198	5.17345	5.41798	5.42813	5.32728	5.31837	5.13283	4.99192	5.81178	5.05982
	20	5.61837	6.06225	6.42773	5.87747	5.97004	5.70568	5.5857	5.72737		5.82518	5.4481	5.79223	5.75493	5.71908	6.12428	5.45839	5.92493	5.9529	5.96506	5.91533	5.60794	5.44692	5.64752	6.53411	5.78229	5.84915	5.98944	6.27804	5.98281	5.56407	5.66389	6.34049	5.48947	5.67515	5.48464	8.12307	5.57278	5.63598	5.50619	5.57893	5.73628	5.76647	5.6413	5.65864	5.41667	5.13953	6.06681	5.29005
	24	6.22334	6.63303	6.94339	6.49626	6.58308	6.17595	6.20317	6.29117	6.94594	6.3485	5.95422	6.29462	6.31528	6.2902	6.71737	6.03807	6.49128	6.50731	6.46358	6.38525	6.07061	5.97825	6.07282	7.0814	6.3016	6.21905	6.48603	6.65859	6.34685	5.90158	6.07089	6.74714	5.89101	5.9748	5.89467	8.79842	5.97908	6.02854	5.8629	5.83817	6.00354	6.1106	5.94206	5.96092	5.71749	5.40271	6.29676	5.52332
	28	6.86319	7.38326	7.63435	7.14205	7.32572	6.92729	6.81193	6.94836	7.60569	7.03305	6.60567	6.95637	6.96238	6.93227	7.40108	6.72269	7.13493	7.15662	7.1348	7.07263	6.7193	6.54012	6.72227	7.7321	6.94988	6.70708	6.88895	7.15275	6.82651	6.32301	6.44935	7.14474	6.31403	6.40867	6.33413	9.28416	6.33572	6.41951	6.27204	6.1888	6.3856	6.38573	6.25656	6.21132	5.93778	5.54308	6.49315	5.77193
	32	7.63062	8.12604	8.34259	7.98954	8.09868	7.68022	8.8541	7.69189	8.33513	7.80539	7.2773	7.65998	7.69562	7.66709	8.15083	7.44481	7.84621	7.90776	7.89249	7.78218	7.35632	7.20366	7.3968	8.40614	7.66288	7.12457	7.30679	7.52058	7.25996	6.76427	6.91893	7.46242	6.67074	6.78327	6.68331	9.47005	6.66307	6.72428	6.59842	6.57452	6.76987	6.6657	6.5196	6.48665	6.19191	5.77579	6.66736	6.00409
	36	8.38659	8.93837	9.16549	8.76761	8.89478	8.39398	9.55439	8.54623	9.18456	8.62269	8.01482	8.41464	8.47335	8.41015	8.96358	8.17114	8.6459	8.65136	8.72189	8.60784	8.041	7.92482	8.10808	9.23042	8.33257	7.53095	7.66267	7.88006	7.69383	7.0899	7.21534	7.8183	6.99941	7.11573	6.9561	9.68992	6.94228	7.03132	6.87459	6.80233	7.01288	6.90995	6.71854	6.72628	6.39831	5.8984	6.69962	6.10708
	40	9.23464	9.85294	10.0449	9.65517	9.77143	9.2019	9.21122	9.35974	9.95669	9.46445	8.84754	9.25349	9.33217	9.2499	9.80396	8.97774	9.53678	9.55114	9.61891	9.44594	8.81921	8.72382	8.86833	9.84375	9.15009	7.87515	7.94506	8.21514	7.94982	7.41849	7.48791	8.04287	7.28006	7.37069	7.24622	9.91082	7.23965	7.31066	7.11898	7.0767	7.23882	7.11898	6.91893	6.86319	6.46786	5.76246	6.51781	5.90006
	44	10.158	10.799	10.9731	10.6265	10.7854	10.13	10.1096	10.3101	10.8741	10.3964	9.73668	10.1606	10.251	10.1536	10.752	9.93707	10.4676	10.4745	10.5632	10.3262	9.6482	9.4688	9.64212	10.8436	10.0058	8.17232	8.26074	8.41298	8.24948	7.65224	7.77078	8.34356	7.561	7.56859	7.46014	10.2677	7.42353	7.5087	7.32171	7.24062	7.34997	7.2677	7.04734	7.02496	6.50779	4.87421	5.88162	5.03392
	48	11.1239	11.521	11.9881	11.6855	11.8057	11.0917	11.038	11.3122	11.8263	11.3947	10.6651	11.1708	11.0832	11.1561	11.8078	10.8317	11.4241	11.265	11.2988	11.3522	10.4975	10.3225	10.5009	11.3135	10.8623	8.31068	8.46769	8.68044	8.42714	7.84579	7.89139	8.47743	7.70184	7.67918	7.59021	10.4293	7.49302	7.6155	7.47417	7.31695	7.33871	7.22805	6.93475	6.92522	6.34436	4.38674	5.34766	4.40602
	52	11.9511	12.6201	12.8668	12.4867	12.6555	11.9167	12.0778	12.3526	12.9562	12.4706	11.5226	12.0033	12.0703	12.2678	12.6872	11.6138	12.2535	12.3091	12.3804	12.1422	11.4069	11.1875	11.4538	12.1793	11.8069	8.42969	8.48115	8.75283	8.4757	7.85477	8.01994	8.60169	7.70101	7.75903	7.64437	10.6492	7.4942	7.67069	7.48584	7.35708	7.32593	7.07656	6.74327	6.69623	5.65975	4.2698	5.28273	4.29598
	56	12.9619	13.8587	13.9461	13.6548	13.7983	12.9639	12.998	13.2719	13.7186	13.4314	12.517	13.1119	13.2455	13.156	13.8363	12.7754	13.3708	13.4023	13.522	13.3094	12.1807	11.9872	12.252	13.2036	12.6236	8.32228	8.5101	8.59499	8.42887	7.81782	8.00626	8.57241	7.70067	7.56604	7.54331	10.2695	7.41953	7.53951	7.37124	7.25464	6.86353	6.76399	6.51056	6.17561	5.60283	4.07024	5.04027	4.29197
	60	14.1076	15.0156	15.1193	14.8188	15.0037	14.1434	14.1407	14.3739	14.898	14.5879	13.6209	14.2787	14.4698	14.3144	15.0142	13.7736	14.5447	14.5723	14.714	14.4689	13.1316	12.9281	13.2573	14.252	13.6369	8.2749	8.30301	8.40117	8.21238	7.62413	7.9061	8.2722	7.54739	7.19461	7.28835	10.295	7.16429	7.14046	7.19669	7.00956	6.1832	6.35914	6.01721	5.67252	5.41874	3.63153	4.53871	3.80982
	64	15.3559	16.2161	16.3942	16.0084	16.2959	15.3195	15.3059	15.636	16.2002	15.7881	14.812	15.4749	15.6146	15.5186	16.355	14.9212	15.7746	15.8151	15.9588	15.6731	14.2328	14.0057	14.3178	15.2446	14.7817	7.99286	7.97455	8.08708	7.9005	7.4131	7.56507	7.98664	7.29491	7.0613	7.14011	9.84651	6.87314	6.96114	6.86298	6.70652	6.35928	5.94095	5.70976	5.36293	4.75768	3.4949	4.44829	3.60142
	68	16.4936	17.5332	17.5193	17.2278	17.5135	16.5437	16.5279	16.8206	17.3435	17.0706	15.9993	16.6663	16.8892	16.7361	17.6029	16.2259	17.0319	17.0412	17.2618	16.9937	15.2461	15.1041	15.4228	16.3403	15.8632	7.82728	7.87495	7.83737	7.70889	7.23689	7.34527	7.80435	6.97267	6.95658	6.95216	9.36823	6.60471	6.84233	6.65465	6.49101	6.2176	5.69118	5.46274	5.37722	4.3464	3.65392	4.49056	3.71816
	72	17.8513	18.9261	18.8807	18.5924	18.9192	17.9098	17.8562	18.2123	18.7301	18.3826	17.3142	18.0197	18.2264	18.2982	19.0647	17.5155	18.4117	18.4124	18.6686	18.3253	16.5177	16.2713	16.6796	17.5752	17.1469	7.61163	7.64644	7.76836	7.50884	6.96459	7.30728	7.70681	6.90726	6.70846	6.84094	10.2168	6.59151	6.60429	6.5024	6.45709	5.69836	5.72861	5.47552	5.20143	4.55909	3.68182	4.50176	3.81313
	76	19.1619	20.2803	20.178	19.9836	20.2295	19.2471	20.4044	19.5067	20.1853	19.7382	18.6129	19.3655	19.5885	19.532	20.3231	18.8619	19.7584	19.741	20.0381	19.6794	17.7428	17.4899	17.855	18.8462	18.4469	7.49323	7.48266	7.7093	7.40316	6.75246	7.0747	7.48805	6.71972	6.66777	6.67033	9.55764	6.49826	6.48583	6.35589	6.30125	5.58556	5.54915	5.33778	5.06155	4.761	3.56923	4.61469	3.71719
	80	20.5613	21.6656	21.5208	21.2978	21.4977	20.5435	20.4541	20.7806	21.4111	20.9948	19.9577	20.7572	20.9223	20.8278	21.566	20.165	21.1375	21.0799	21.2295	20.989	18.9951	18.7584	19.108	20.099	19.69	7.46933	7.36855	7.55436	7.29712	6.93689	7.04686	7.57488	6.69091	6.61769	6.54281	9.47779	6.41786	6.44535	6.12932	6.27977	5.57734	5.40113	5.28853	5.11764	4.74635	3.53206	4.57643	3.70137
	84	21.8798	22.8842	22.7726	22.7238	22.7854	21.8441	21.729	22.0136	22.5096	22.2252	21.2962	21.9992	22.1646	22.0819	22.7992	21.4561	22.3186	22.2794	22.4176	22.2363	20.2335	19.93	20.3302	21.5124	20.9584	7.39576	7.38879	7.52818	7.16588	6.73609	7.02386	7.27136	6.62101	6.49909	6.49632	9.22973	6.3141	6.44908	6.08671	6.16669	5.61754	5.30656	5.128	5.14983	4.55992	3.53683	4.56095	3.68997
	88	22.9055	24.0452	23.91	23.7577	23.9682	23.0391	22.9553	23.1563	23.7192	23.414	22.4547	23.134	23.323	23.3063	23.9862	22.6934	23.5486	23.5032	23.6302	23.3965	21.48	21.175	21.5553	22.5758	22.072	7.35563	7.26956	7.44253	7.21292	6.61811	6.92218	7.25395	6.60546	6.43547	6.38118	9.00109	6.34339	6.28108	6.06605	6.06046	5.48478	5.3652	5.14547	5.17829	4.54161	3.49241	4.50369	3.65661
	92	24.173	25.2599	25.1075	24.8641	25.0966	24.1095	24.1443	24.3958	25.3392	24.5942	23.6211	24.3845	24.4874	24.3325	25.1699	23.9315	24.7859	24.5973	24.7798	24.6	22.6925	22.3313	22.7047	23.6339	23.2296	7.25264	7.06234	7.33332	7.04375	6.61016	6.90304	7.31474	6.37703	6.42642	6.41088	9.20666	6.17878	6.2844	6.07607	6.02654	5.41715	5.28964	5.06749	5.07253	4.572	3.5007	4.47343	3.66048
	96	25.3291	26.3926	26.2348	26.0711	26.2689	25.316	25.2388	25.4512	25.9846	25.8631	24.768	25.4942	25.6406	25.6185	26.3883	25.083	25.9782	25.7727	25.8794	25.8145	23.7814	23.4388	23.8319	24.7125	24.415	7.12512	7.13148	7.27675	7.00742	6.5846	6.84025	7.28835	6.36211	6.37061	6.33828	8.99018	6.09016	6.13292	5.95125	5.91809	5.52215	5.25406	4.97727	5.06383	4.62609	3.56591	4.45458	3.63906
	100	26.4879	27.4668	27.3601	27.1809	27.4028	26.4055	26.3017	26.5679	27.9006	26.9016	25.8543	26.6228	26.6624	26.5597	27.3204	26.2235	27.065	26.8497	27.0158	26.8836	24.9187	24.5625	24.9185	25.8353	25.4927	7.09059	7.17866	7.20677	6.95554	6.54578	6.81477	7.22618	6.37938	6.24323	6.24585	8.67236	6.16787	6.19205	6.013	5.85095	5.45127	5.16682	5.02894	4.95234	4.52717	3.53055	4.43675	3.61503
	104	27.5518	28.5112	28.4021	28.233	28.4656	27.4253	27.3713	27.5586	28.1302	27.8919	26.9482	27.6657	27.7673	27.6083	28.4504	27.3044	28.1058	27.9372	28.0931	27.9157	26.0158	25.6631	26.0301	26.8255	26.5166	7.11255	6.99229	7.20601	6.91292	6.41468	6.65672	7.23876	6.33883	6.2004	6.15585	8.81611	6.09941	6.13381	5.9384	5.82277	5.39774	5.18678	4.92733	4.98335	4.46031	3.50319	4.39075	3.56957
	108	28.5654	29.5395	29.3757	29.1584	29.4122	28.3716	28.3485	28.5632	29.1559	28.9027	28.0078	28.6364	28.6818	28.5915	29.3003	28.2979	29.1004	28.8178	28.9749	28.8923	27.084	26.6697	27.0745	27.9434	27.5758	7.08755	6.85297	7.16913	6.83362	6.45122	6.61493	7.12347	6.24986	6.0827	6.04871	8.6209	6.15067	6.06501	5.9089	5.9212	5.28549	5.21766	4.91752	5.02956	4.40947	3.51335	4.39565	3.57855
	112	29.504	30.444	30.2728	30.0601	30.3164	29.3651	29.2661	29.4329	30.776	29.7937	28.8542	29.5714	29.5629	29.4894	30.1303	29.3514	29.9694	29.6952	29.8394	29.7167	28.0382	27.6262	27.9855	28.7127	28.5467	6.94048	6.86595	7.13728	6.74535	6.39368	6.65624	7.16553	6.14887	6.07026	6.01804	8.78191	6.0914	6.02461	5.96983	5.80536	5.26912	5.1387	4.92208	4.91808	4.39842	3.48033	4.36222	3.58097
	116	30.3865	31.2877	31.0751	30.912	31.1984	30.0844	30.0385	30.2528	30.7191	30.5353	29.6986	30.3516	30.2897	30.231	30.8099	30.1313	30.8009	30.4383	30.7002	30.4777	28.9955	28.6155	28.9211	29.8136	29.3729	6.9016	6.88757	7.07394	6.77463	6.37061	6.6112	7.09135	6.1926	6.07862	6.0762	8.71097	6.03939	6.03649	5.9527	5.78899	5.13774	5.13173	4.85929	4.85093	4.36429	3.46637	4.37852	3.52937
	120	31.1726	31.9528	31.826	31.5913	31.8673	30.8589	30.8301	30.8682	31.2588	31.2195	30.479	31.051	30.9838	30.9332	31.6039	30.8967	31.5246	31.1281	31.3491	31.2564	29.8965	29.4723	29.7462	30.5733	30.3454	6.88778	6.80903	6.96141	6.80454	6.28088	6.66984	7.07511	6.1544	5.96043	6.09921	8.63872	6.03704	6.04519	5.85005	5.68157	5.18796	5.1166	4.86558	4.86454	4.35711	3.45601	4.37479	3.56964
	124	31.8021	32.6067	32.4783	32.2674	32.5004	31.487	31.433	31.3496	31.9021	31.7931	31.1358	31.6395	31.4843	31.4728	32.1193	31.597	32.121	31.7587	31.9128	31.8275	30.6981	30.1975	30.4062	31.1268	30.9944	6.80302	6.82174	6.92999	6.81843	6.30049	6.65603	7.02738	6.12629	5.90255	5.97017	8.68327	5.92168	6.02972	5.82132	5.67957	5.07958	4.98839	4.8729	4.86696	4.2946	3.45318	4.33701	3.53034
	128	32.3969	33.0625	32.8713	32.6898	32.9181	31.9613	31.8912	31.8427	32.2791	32.2639	31.7537	32.3007	31.9403	31.9971	32.6173	32.1692	32.5899	32.2175	32.3541	32.3015	31.4071	30.9376	31.1201	31.6622	31.6036	6.91057	6.78714	6.87224	6.79232	6.28088	6.71212	7.05943	6.19094	5.89094	5.96955	8.45139	5.8973	5.9947	5.88438	5.60842	5.12413	4.99144	4.87518	4.87725	4.33438	3.42368	4.38405	3.53041
	132	32.8258	33.5479	33.1845	33.1036	33.3579	32.2799	32.1812	32.0968	32.6594	32.5787	32.125	32.4965	32.1603	32.2323	32.8321	32.6109	32.9353	32.5097	32.7176	32.6609	32.0086	31.5603	31.4884	31.9636	32.1453	6.82437	6.81262	6.90836	6.73782	6.2145	6.63323	6.97295	6.12311	5.83347	5.96803	8.49255	5.93729	6.01183	5.83527	5.66486	5.10797	4.97403	4.86019	4.82752	4.34378	3.43591	4.3185	3.5387
	136	33.2073	33.8746	33.5743	33.5314	33.643	32.3662	32.4002	32.4195	32.8193	32.6583	32.5388	32.6915	32.1803	32.3777	32.9057	32.8655	33.2779	32.8051	32.6673	32.8803	32.5157	32.0302	31.9138	32.3846	32.5328	6.88481	6.77822	6.87624	6.73264	6.26817	6.63047	7.03215	6.05963	5.78836	5.91298	8.54961	5.93681	5.96955	5.82898	5.67197	5.19024	5.0487	4.82966	4.76438	4.27698	3.44289	4.31601	3.54574
	140	33.3597	34.0774	33.7099	33.6505	33.8407	32.6321	32.4881	32.4133	32.5879	32.7556	32.8347	32.6969	32.4077	32.4149	32.7677	33.0166	33.315	32.7424	32.8613	32.9409	32.8051	32.383	32.3107	32.3255	32.7121	6.69685	6.78865	6.88163	6.74286	6.20966	6.6438	6.95658	6.08594	5.8544	5.88169	8.67623	5.9614	5.97984	5.80536	5.57278	5.09443	5.09229	4.83767	4.77067	4.28928	3.40828	4.29881	3.53731
	144	33.119	34.1166	33.7636	33.9085	33.8554	32.427	32.1973	32.1136	32.6201	32.9444	32.6267	32.579	32.5194	32.3578	32.7618	33.1317	33.295	32.5867	32.7411	32.721	33.0273	32.5582	32.3428	32.9342	32.7003	6.73961	6.81497	6.89337	6.80275	6.19854	6.49025	6.9094	6.05583	5.83941	5.96817	9.29757	6.01521	5.92859	5.86642	5.58197	4.99102	5.05872	4.76272	4.84672	4.27774	3.3917	4.30116	3.53655
	148	33.1461	33.9014	33.7365	33.9185	33.9881	32.617	32.0248	32.0193	32.0536	32.9099	32.5131	32.6539	31.8405	32.0413	32.7112	32.7708	33.2247	32.5693	32.3547	32.9594	33.4094	32.6722	32.1946	32.5343	32.8521	6.84709	6.71412	6.85476	6.77284	6.21691	6.49439	6.91044	6.02523	5.80957	5.9518	8.46796	5.98433	5.97128	5.84625	5.58556	5.02811	5.0335	4.80362	4.81508	4.20459	3.40731	4.30558	3.50948
	152	33.0313	33.9407	33.2399	33.4336	33.8912	32.7899	31.6982	31.8746	32.6562	32.4226	31.5157	32.193	31.3819	31.8722	32.7062	32.7193	32.7948	32.6692	32.1871	32.7331	33.2633	32.5979	32.0275	32.2555	32.6371	6.68822	6.76786	6.92833	6.77249	6.17008	6.49101	6.87376	5.98316	5.83513	5.86158	8.43467	5.89785	5.89433	5.77483	5.56297	4.97582	5.02314	4.81874	4.82531	4.23491	3.38493	4.35048	3.50969
	156	32.2473	33.7174	33.8091	33.4017	34.0215	31.627	31.7292	31.8826	31.9924	32.5678	32.0386	31.9198	31.3455	31.9516	32.7713	32.5138	32.7835	32.21	31.9998	32.6293	33.2795	32.443	31.8756	31.7114	32.3598	6.75087	6.69685	6.93814	6.77664	6.16642	6.46579	6.91182	6.00885	5.86525	5.9386	8.31372	5.85944	5.92396	5.78767	5.55102	4.94004	5.08676	4.79187	4.84575	4.243	3.39868	4.28665	3.48571
	160	32.0108	34.2335	34.227	33.3944	34.2084	31.754	31.7543	31.3674	31.63	31.8488	31.6815	31.8215	31.762	32.4348	32.2209	32.9832	32.7844	32.0187	32.0411	32.4813	33.1677	32.1492	31.9086	31.8516	32.3531	6.78258	6.71778	6.91092	6.86105	6.14839	6.48154	6.82948	6.08049	5.86145	5.93508	8.33962	5.8573	5.88466	5.74547	5.55427	4.97506	5.01437	4.8385	4.86254	4.2318	3.41256	4.32236	3.48385
	164	32.8083	33.4164	32.8217	33.6249	34.433	31.5881	31.3578	31.7678	32.4898	32.1659	31.8648	31.5983	31.1152	31.5179	32.0009	32.1364	33.0108	32.1049	31.8492	31.8281	32.6723	31.8859	31.517	31.8629	31.9434	6.81007	6.7421	6.87231	6.89296	6.1124	6.50082	6.79625	6.00623	5.90179	5.85668	8.41346	5.86801	5.83575	5.76633	5.52733	4.90633	5.01527	4.782	4.82102	4.22469	3.38341	4.26427	3.47059
S2E Fig - Cell cycle distribution by PI of AMO1 shIRE1 in the presence of Dox and JNK inhibitor Tanzisertib
		% Sub G1	% G0/G1	% G2/M	% S
	Ctrl	2.47	65.8	8.73	23
	Dox	18.99	70	2.82	8.19
	1uM JNKi	2.68	69	7.62	20.7
	3uM JNKi	1.92	67	8.28	22.8
	10uM JNKi	12.8	60	12	15.2
S2F Fig - Cell cycle distribution by PI of KMS27 shNTC, shIRE1 and shXBP1 cells in the presence of Dox
	Dox (h)	% Sub G1	% G0/G1	% G2/M	% S
shNTC	0	2.38	62.2	24.3	11
shNTC	24	2.2	57.5	28	12.4
shNTC	48	2.16	61.6	23.4	12.9
shNTC	72	2.18	60.6	25.1	12
shIRE1	0	2.01	57.2	28.2	12.5
shIRE1	24	1.41	67.3	22.6	8.63
shIRE1	48	2.82	80.4	13.6	3.02
shIRE1	72	17.6	71.3	4.82	5.8
shXBP1	0	1.85	58.8	22.5	17
shXBP1	24	2.46	55	24.1	18.3
shXBP1	48	1.82	54	26.9	16.7
shXBP1	72	1.67	55.5	25.8	16.9
S2G Fig - Cell cycle distribution by PI of JJN3 shIRE1 and shXBP1 cells in the presence of Dox
	Dox (h)	% Sub G1	% Sub G1	% G0/G1	% G0/G1	% G2/M	% G2/M	% S	% S
shIRE1	0	2.13	1.91	56.5	57.8	22.2	26.4	18.5	12.8
shIRE1	24	2.49	2.39	56.8	60.9	22.9	24.5	16.4	11.7
shIRE1	48	3.2	2.73	63.4	61.5	22.1	22	10.5	12.8
shIRE1	72	6.02	5.96	63.4	64.1	17.8	17.8	11.8	11.5
shXBP1	0	3.38	1.88	49.5	52.3	23.8	23.4	21.5	21.3
shXBP1	24	3.91	2.5	49.9	50.3	23	25.6	22.1	20
shXBP1	48	2.51	2.21	51.4	51.6	24.5	23.7	19.4	20.6
shXBP1	72	2.01	2.82	53.1	52.7	24.8	22.6	18.7	20.3
S2H Fig - Cell cycle distribution by PI of L363 shIRE1 and shXBP1 clones in the presence of Dox
	Dox (h)	% Sub G1	% G0/G1	% S	%G2
shIRE1 cl.C	0	0.4	49	24.7	25.9
shIRE1 cl.C	24	2	53	25	20
shIRE1 cl.C	48	2	72	10	16
shIRE1 cl.C	72	3	72	10	15
shIRE1 cl.D	0	0.9	47.7	26	25.4
shIRE1 cl.D	24	2	51	24	23
shIRE1 cl.D	48	1	75	10	14
shIRE1 cl.D	72	2	76	10	12
shXBP1 cl.B	0	0.4	52	21.7	25.9
shXBP1 cl.B	24	1.4	52	21.7	24.9
shXBP1 cl.B	48	0.6	54.2	19.4	25.8
shXBP1 cl.B	72	0.7	53.3	20	26
shXBP1 cl.N	0	0.2	55	20.8	24
shXBP1 cl.N	24	1	55	20	24
shXBP1 cl.N	48	1.3	56	20.7	22
shXBP1 cl.N	72	1	54	22	23
S2I Fig - Cell cycle distribution by PI of HCT116 shIRE1 and shXBP1 cells in the presence of Dox
	Dox (h)	% Sub G1	% Sub G1	% Sub G1	% G0/G1	% G0/G1	% G0/G1	% G2/M	% G2/M	% G2/M	% S	% S	% S
shIRE1	0	0	0	0	47.2	49.8	54.6	22.8	20.1	21.9	29.1	29.3	22.8
shIRE1	6	0	0	0	48.5	51.4	56.4	23.7	21.5	22	27.3	26.7	21.2
shIRE1	48	5.95	1.58	1.31	75.6	76.7	76.5	8.83	8.15	9.86	12	13.7	12.3
shIRE1	72	3.76	6.34	6.03	65.6	64.6	64.4	12.3	11.8	12	19.5	19.8	19.6
shXBP1	0	0	0	0	59	59	59.7	18.5	18	17.7	22.2	22.7	22.1
shXBP1	6	0	0	0	60.1	61.4	62.3	18.9	16.6	18.5	19.9	21.6	17.9
shXBP1	48	0	0	0	63.4	58.2	61.9	22.5	18.2	17.3	14.1	23.3	19.7
shXBP1	72	0	0	0	62.4	61	61.1	20	18.3	23.4	17.4	20.1	15.3
S2K Fig - Confluence (%) of KMS27 shIRE1 in the presence of Dox and QVD
	Time (h)	shIRE1	shIRE1	shIRE1	shIRE1	shIRE1	shIRE1	shIRE1+QVD	shIRE1+QVD	shIRE1+QVD	shIRE1+QVD	shIRE1+QVD	shIRE1+QVD	shIRE1+Dox	shIRE1+Dox	shIRE1+Dox	shIRE1+Dox	shIRE1+Dox	shIRE1+Dox	shIRE1+Dox+QVD	shIRE1+Dox+QVD	shIRE1+Dox+QVD	shIRE1+Dox+QVD	shIRE1+Dox+QVD	shIRE1+Dox+QVD
	0	2.23095	2.25167	2.33926	2.30203	2.08354	2.35915	2.13908	2.27039	2.33698	2.25257	2.33249	2.20228	2.20283	2.28669	2.349	2.20125	2.42609	2.18854	2.24794	3.00453	2.18011	2.29733	2.97517	2.29768
	4	2.18294	2.17921	2.22079	2.27937	2.12181	2.22404	2.19261	2.19676	2.21209	2.1531	2.14647	2.04949	2.29878	2.18688	2.24822	2.09584	2.26949	2.1321	2.12526	2.73203	2.08368	2.23468	2.6691	2.18978
	8	2.27115	2.26542	2.19683	2.3021	2.17541	2.27668	2.23951	2.24511	2.22238	2.18688	2.20152	2.09397	2.33491	2.23758	2.31854	2.20698	2.26417	2.11953	2.09335	2.40067	2.0899	2.309	2.77188	2.14364
	12	2.27543	2.37518	2.3939	2.25298	2.18204	2.36737	2.36668	2.32227	2.39887	2.28711	2.25595	2.17465	2.39238	2.33436	2.3814	2.29194	2.37856	2.21133	2.23793	2.56003	2.17645	2.38823	2.93912	2.43051
	16	2.39984	2.39404	2.43424	2.49081	2.33215	2.55692	2.51285	2.59539	2.55367	2.48515	2.35577	2.32054	2.48487	2.46622	2.44578	2.39715	2.5373	2.44032	2.48038	3.04045	2.47099	2.58987	3.23069	2.52176
	20	2.52466	2.49005	2.59546	2.61784	2.38278	2.61135	2.64223	2.58579	2.67842	2.54407	2.56908	2.53316	2.66261	2.61757	2.65556	2.47817	2.63456	2.58213	2.59857	3.21093	2.63656	2.65729	3.3048	2.79019
	24	2.68989	2.66875	2.79661	2.64858	2.58704	2.79703	2.74605	2.76062	2.64527	2.68519	2.78473	2.62254	2.77147	2.68526	2.65694	2.59166	2.79088	2.61024	2.80532	3.35889	2.73811	2.84504	3.39744	2.86396
	28	2.94126	2.88496	2.93442	2.96067	2.7866	2.9148	2.85256	2.85519	2.91584	2.8069	2.97193	2.85961	2.74011	2.65342	2.75752	2.54663	2.83433	2.60175	2.84821	3.46637	2.88579	2.94955	3.41049	2.94706
	32	3.0028	3.1192	3.10207	3.23953	2.93649	3.23953	3.1384	3.06649	3.00115	3.14441	3.1355	2.95169	2.67062	2.65888	2.79551	2.5431	2.73776	2.67849	2.84172	3.57379	2.90354	2.99148	3.58774	2.98222
	36	3.22689	3.23656	3.29417	3.37519	3.11595	3.37644	3.36283	3.26674	3.30494	3.22917	3.1853	3.18993	2.61777	2.50117	2.68982	2.44895	2.7274	2.57564	2.79523	3.47452	2.87764	3.01026	3.58947	2.97849
	40	3.45401	3.37347	3.54229	3.5704	3.36649	3.55451	3.51963	3.53379	3.48979	3.40918	3.2617	3.2818	2.62896	2.5297	2.66917	2.45856	2.69853	2.52459	2.86942	3.51383	2.83302	2.96474	3.63236	3.10393
	44	3.82011	4.85991	3.77321	3.86964	3.68707	3.84836	3.83641	3.84118	3.74364	3.71332	3.57096	3.40158	2.62855	2.55105	2.66115	2.49876	2.67884	2.55574	2.95887	3.59396	2.82369	2.99065	3.70323	3.13301
	48	4.01891	3.97671	3.97097	4.12266	3.9812	4.03432	4.02098	4.18884	4.02271	3.98935	3.88076	3.69584	2.70688	2.62323	2.74812	2.54379	2.80152	2.56845	3.07893	3.61081	2.97635	3.27994	3.8159	3.20354
	52	4.40491	4.30827	4.30509	4.47399	4.1916	4.34854	4.38384	4.55114	4.2325	4.37493	4.20714	4.07203	2.75876	2.6597	2.8317	2.60189	2.86741	2.6291	3.16866	3.85189	3.02449	3.30384	3.96579	3.40787
	56	4.63797	4.60323	4.63169	4.88955	4.55239	4.64309	4.69213	4.82876	4.4659	4.64502	4.51854	4.35131	2.82908	2.70412	2.82024	2.62102	2.89366	2.70799	3.276	3.93678	3.20527	3.46575	4.10339	3.51687
	60	5.01347	4.96512	4.99737	5.27451	4.92816	5.00414	4.9073	5.09532	4.87256	4.89915	4.81522	4.68425	2.8641	2.73686	2.86196	2.66012	2.91991	2.76995	3.34535	4.01228	3.29638	3.57303	4.22165	3.57517
	64	5.40071	5.37985	5.16993	5.64462	5.15445	5.3679	5.30476	5.59792	5.19072	5.24715	5.12019	5.0219	2.88724	2.76843	2.89173	2.67863	2.94602	2.82127	3.36083	3.97947	3.43943	3.70897	4.22027	3.70434
	68	5.83347	5.71293	5.47884	6.08194	5.57748	5.7816	5.57243	5.92341	5.53375	5.60614	5.50481	5.43076	2.87881	2.75779	2.87888	2.68816	2.9749	2.82362	3.41049	4.07562	3.53372	3.76775	4.25039	3.77279
	72	6.1066	5.99974	5.8028	6.63662	5.88735	6.26257	5.91125	6.32294	5.94234	5.99041	5.86248	5.75307	2.89926	2.75137	2.89021	2.68996	2.96454	2.81471	3.46202	4.19326	3.52909	3.8159	4.34578	3.80367
	76	6.7229	6.43043	6.39492	6.99008	6.34519	6.75847	6.32529	6.81435	6.23218	6.06419	6.14072	6.16379	2.87971	2.74702	2.89035	2.67483	2.96909	2.81063	3.51859	4.18027	3.56999	3.8418	4.38198	3.80602
	80	6.9686	6.89752	6.80254	7.62399	6.6543	7.21347	6.74645	7.23212	6.65368	6.59579	6.48645	6.52188	2.86942	2.72712	2.89021	2.66509	2.95535	2.79109	3.66497	4.23125	3.60059	3.76043	4.45692	3.87793
	84	7.51623	7.33187	7.35701	7.99486	7.21734	7.86838	7.18861	7.8058	7.04327	6.93447	6.81325	6.814	2.846	2.70446	2.86838	2.63394	2.9309	2.76829	3.61572	4.17281	3.66711	3.7643	4.35676	3.93885
	88	7.91031	7.8784	7.7341	8.43626	7.70357	8.30474	7.61867	8.08742	7.53343	7.26369	7.20574	7.27474	2.83253	2.68312	2.85098	2.63228	2.92199	2.76	3.6497	4.31242	3.62055	3.84077	4.41527	3.94797
	92	8.49096	8.32076	8.2425	8.82329	8.17211	8.70558	8.15152	8.62421	7.86465	7.80981	7.65404	7.51596	2.82466	2.66944	2.82707	2.60838	2.90748	2.73983	3.60888	4.3569	3.69806	3.88408	4.52552	3.91461
	96	8.98313	9.12716	8.86729	9.74746	8.82295	9.36899	8.52564	9.1389	8.28567	8.25362	8.14185	7.93159	2.804	2.65812	2.80538	2.58358	2.86645	2.70336	3.69363	4.38529	3.64272	3.91592	4.51357	3.91502
	100	9.70587	9.58306	9.34364	10.2256	9.41486	9.95413	9.03867	9.70097	8.80685	8.748	8.57268	8.33181	2.76753	2.62648	2.79744	2.56638	2.8326	2.66986	3.7071	4.40394	3.69564	3.89527	4.5977	3.92
	104	10.2143	10.1828	10.0405	10.7849	9.98059	10.5758	9.70733	10.268	9.31946	9.20196	9.12467	8.87814	2.75171	2.60734	2.77479	2.54601	2.82369	2.65922	3.68887	4.48373	3.69115	3.94086	4.64184	3.92007
	108	10.9039	10.8534	10.4544	11.5213	10.6437	11.2376	10.2735	10.8147	9.95358	9.80666	9.75022	9.4315	2.73361	2.57971	2.7448	2.51589	2.78743	2.63435	3.769	4.41334	3.68258	3.88753	4.55066	3.96876
	112	11.4253	11.4995	11.2051	12.2653	11.1733	12.0576	10.9465	11.4726	10.5905	10.3484	10.3629	10.0232	2.71773	2.5594	2.73154	2.49731	2.77036	2.62371	3.74903	4.47841	3.70545	3.93436	4.65483	3.9861
	116	12.1644	12.2055	12.0027	12.8869	11.8412	12.3422	11.4203	12.1846	11.1413	10.9145	10.8719	10.4118	2.69341	2.52825	2.68699	2.46795	2.7323	2.6003	3.71152	4.31705	3.76195	3.90501	4.50549	3.99253
	120	12.9386	12.9532	12.4856	13.5609	12.5051	13.1895	12.1568	12.7927	11.7954	11.5294	11.5034	11.1049	2.68271	2.50207	2.66654	2.45033	2.70536	2.56804	3.72582	4.4007	3.71871	3.86819	4.53747	3.97408
	124	13.6667	13.7255	13.1591	14.462	13.0261	13.9459	12.7545	13.6561	12.3924	12.1305	12.1508	11.6504	2.65632	2.48674	2.64962	2.43389	2.6816	2.54483	3.81728	4.38198	3.68472	3.83379	4.56392	3.9488
	128	14.5271	14.524	13.899	15.1756	14.0195	14.7222	13.4333	14.4583	13.0936	13.0271	12.7495	12.2389	2.63484	2.46201	2.62496	2.41911	2.66212	2.53309	3.72044	4.34329	3.72983	3.82958	4.48	3.94017
	132	15.0589	15.183	14.8164	15.8582	14.7694	15.5037	14.1901	14.9889	13.9282	13.7678	13.3827	12.845	2.60873	2.44274	2.60596	2.39473	2.63677	2.51195	3.73736	4.35766	3.76002	3.83945	4.55308	3.95978
	136	15.9716	16.2377	15.5695	16.668	15.4866	16.4188	14.8304	15.8406	14.6652	14.393	14.1867	13.6874	2.58441	2.43604	2.58966	2.37912	2.61342	2.48888	3.727	4.34523	3.72285	3.83496	4.5863	3.99225
	140	16.9031	16.8814	16.4786	17.6672	16.4201	17.1616	15.6632	16.6887	15.2496	15.1728	14.8236	14.4477	2.57039	2.41732	2.57633	2.35929	2.59291	2.47057	3.72271	4.39869	3.68251	3.84553	4.51702	3.94977
	144	17.7712	17.8151	17.1337	18.6241	17.2874	18.24	16.4661	17.4052	16.1936	16.0674	15.5143	15.2636	2.55029	2.40067	2.56341	2.33933	2.57875	2.4504	3.69591	4.3397	3.65986	3.82702	4.55411	3.8896
	148	18.5349	18.6409	17.9393	19.4933	18.0822	18.9444	17.1192	18.2619	16.8293	16.6797	16.3064	15.8894	2.52791	2.38913	2.54759	2.32089	2.55768	2.43604	3.70206	4.38536	3.67885	3.92082	4.5021	3.8885
	152	19.5194	19.478	18.9536	20.5133	18.9773	19.9311	17.8905	19.1595	17.5184	17.5079	17.0645	16.635	2.51485	2.37214	2.53212	2.30728	2.53882	2.41531	3.71063	4.33811	3.7069	3.86349	4.52338	3.95778
	156	20.1365	20.4626	19.8223	21.4333	19.8898	20.8078	18.8214	19.7839	18.5046	18.336	17.9337	17.5128	2.4982	2.36219	2.50774	2.29201	2.52335	2.40136	3.67547	4.35877	3.69667	3.85106	4.53719	3.89354
	160	21.0292	21.4177	20.6476	22.3695	20.7335	21.7511	19.5431	20.7179	19.2273	19.1209	18.7161	18.2571	2.48494	2.3508	2.49199	2.27751	2.50663	2.38146	3.66773	4.33086	3.6296	3.8686	4.48262	3.88435
S2L Fig - Cell cycle distribution by PI of KMS27 shIRE1 cells in the presence of Dox and QVD
	Dox (h)	% Sub G1	% Sub G1	% G0/G1	% G0/G1	% G2/M	% G2/M	% S	% S
	0	1.37	1.43	44.5	44.5	28.2	29.2	25.8	24.7
	24	2.19	2.21	61.4	62.4	24.8	23.9	11.7	11.5
	48	6.74	4.79	77.1	73.9	10	16	5.74	5.16
	72	11.5	12.5	72.3	69.9	9.62	10.5	6.16	7.01
QVD	0	0.39		54.6		22.7		22.2
QVD	24	0.23		64.6		22.5		12.9
QVD	48	0.35	0.67	71.6	70.7	19.5	18.5	8.43	10
QVD	72	0.2	0.33	77.9	77.6	16.2	16.3	5.65	5.77
S2M Fig - Confluence (%) of JJN3 shIRE1 in the presence of Dox and QVD
	Time (h)	shIRE1	shIRE1	shIRE1	shIRE1	shIRE1	shIRE1	shIRE1+QVD	shIRE1+QVD	shIRE1+QVD	shIRE1+QVD	shIRE1+QVD	shIRE1+QVD	shIRE1+Dox	shIRE1+Dox	shIRE1+Dox	shIRE1+Dox	shIRE1+Dox	shIRE1+Dox	shIRE1+Dox+QVD	shIRE1+Dox+QVD	shIRE1+Dox+QVD	shIRE1+Dox+QVD	shIRE1+Dox+QVD	shIRE1+Dox+QVD
	0	5.98171	5.74851	6.51304	6.92681	6.14397	5.68903	5.51786	6.02115	6.21201	6.4095	6.21684	5.51455	5.77869	6.70383	6.41806	6.07468	7.52908	5.67273	6.02896	6.32495	6.91907	6.19716	5.61298	5.41197
	4	6.18797	5.94606	6.78396	7.03615	6.41937	6.02633	5.58121	6.29601	6.40217	6.5138	6.36135	5.85406	5.9194	6.91638	6.55559	6.27128	6.7374	5.87485	6.37648	6.57404	7.01543	6.22748	5.77966	5.61823
	8	6.47982	6.3266	6.96604	7.19268	6.68442	6.31086	6.0559	6.55048	6.55808	6.67813	6.66024	6.18382	6.17788	7.09086	6.93986	6.37109	6.9429	6.20545	6.51919	6.95817	7.06979	6.37316	6.0072	5.95297
	12	6.77912	6.67254	7.23544	7.37753	6.93682	6.65831	6.42683	6.94235	6.82699	6.93185	7.06627	6.56602	6.42172	7.37925	7.25499	6.63365	7.27916	6.41261	6.67931	7.3557	7.39203	6.61949	6.24157	6.22872
	16	7.22314	7.09162	7.59802	7.66433	7.36606	7.01868	6.87825	6.98649	7.07532	7.25008	7.3986	6.93137	6.70556	7.83813	7.54511	6.92342	7.53537	6.90187	7.08472	7.62517	7.63221	6.83542	6.53128	6.53646
	20	7.55215	7.58793	8.0095	8.04895	7.86935	7.43887	7.20422	7.34872	7.38982	7.52051	7.89961	7.44053	7.10295	8.25314	7.72546	7.21147	7.81478	7.17956	7.26217	7.90188	7.9653	7.06814	6.93516	6.93993
	24	8.03914	8.01655	8.54042	8.45864	8.42741	7.90133	7.61494	7.73506	7.75758	7.96543	8.34162	7.86479	7.42934	8.47418	8.05979	7.54573	8.10794	7.57598	7.66599	8.14627	8.26965	7.30002	7.07767	7.18943
	28	8.58463	8.57531	9.11244	8.99349	9.0549	8.44593	8.02139	8.07941	8.13667	8.43149	8.88857	8.3812	7.81823	8.79773	8.37043	7.83578	8.42445	7.96122	7.93428	8.49912	8.47162	7.47969	7.50836	7.5411
	32	9.10229	9.04751	9.59819	9.59673	9.5508	8.96462	8.48033	8.81472	8.64031	8.94189	9.64861	8.94632	8.12327	9.24092	8.71947	8.21211	8.74399	8.33202	8.15664	8.93664	8.69667	7.86714	7.86369	7.82666
	36	9.58741	9.65586	10.1944	10.23	10.1002	9.52469	8.99819	9.33632	9.19879	9.50997	10.2266	9.40222	8.42486	9.53318	9.12121	8.48627	9.19582	8.7395	8.44344	9.02914	9.00427	8.22578	8.16652	8.17418
	40	10.2049	10.2043	10.8052	10.8809	10.7272	10.1369	9.45623	9.7793	9.62692	10.1546	10.8476	10.0326	8.67146	9.74048	9.4371	8.8322	9.5307	9.11679	8.75435	9.42176	9.33348	8.50437	8.4911	8.48537
	44	10.8213	10.8632	11.4138	11.5937	11.3949	10.6729	10.0289	10.3696	10.2752	10.8231	11.4802	10.7575	9.03715	10.2237	9.8164	9.20922	9.88561	9.56475	9.0616	9.78884	9.66229	8.86287	8.82046	8.87744
	48	11.4236	11.541	12.0374	12.1179	12.0427	11.3776	10.5789	10.876	10.9631	11.5702	12.1031	11.5329	9.52041	10.51	10.2737	9.55722	10.3381	9.79927	9.40657	10.0489	9.92008	9.14056	9.13489	9.23754
	52	12.01	12.1027	12.6998	12.8536	12.7433	12.014	11.4041	11.5877	11.6539	12.2793	12.7689	12.1688	9.83256	10.8275	10.4801	10.0322	10.8232	10.34	9.5584	10.5652	10.2694	9.58278	9.43468	9.47005
	56	12.6982	12.7438	13.069	13.5696	13.2041	12.4479	12.0339	12.1579	12.3123	12.7481	13.2897	12.7372	10.3362	11.2535	10.9234	10.3772	11.1503	10.7558	9.79029	10.6248	10.439	9.81225	9.79616	9.64827
	60	13.344	13.4976	13.7531	14.2527	13.8629	13.4277	12.686	12.8667	12.9902	13.5606	14.0768	13.3496	10.5934	11.5053	11.2897	10.7846	11.5935	11.084	10.0403	11.1389	10.7558	10.1662	10.0583	9.92333
	64	13.8952	13.9439	14.6731	15.2339	14.8961	13.8388	13.341	13.4346	13.7914	14.5552	15.1155	14.026	10.9921	11.9396	11.467	11.3249	11.8656	11.5072	10.4373	11.3171	11.1652	10.4848	10.3187	10.2555
	68	14.6537	14.924	15.2782	15.7781	15.4382	14.6719	14.2013	14.2775	14.573	15.2038	15.8777	14.51	11.1987	12.3105	11.7853	11.8922	12.2942	11.9792	10.7458	11.7727	11.4509	10.9081	10.5757	10.6332
	72	14.9592	15.3414	16.3462	16.5492	16.5556	15.7044	14.5982	14.5893	15.1757	15.9481	16.4056	15.2998	11.6602	12.539	12.2866	12.3044	12.7489	12.3428	11.0239	12.0134	11.7646	11.0799	10.9732	10.9523
	76	15.7756	16.184	17.1892	17.4805	17.1548	16.22	15.3962	15.4194	16.0384	16.7286	17.2612	16.1119	11.8396	13.0204	12.6053	12.8278	13.0599	12.8212	11.285	12.249	12.0913	11.1586	11.2155	11.2561
	80	16.5644	16.8744	18.0836	18.23	18.0437	17.4226	16.1287	16.1608	16.8382	17.5665	18.1425	16.8526	12.1585	13.3375	12.9808	13.3163	13.4752	13.2084	11.5969	12.6727	12.1537	11.4402	11.3546	11.5815
	84	17.4422	17.7196	18.7184	19.118	18.8816	17.8799	16.865	16.9483	17.5861	18.3838	18.9469	17.6822	12.414	13.7153	13.2912	13.6505	13.8254	13.4302	11.904	13.094	12.5525	11.7318	11.6191	11.9316
	88	18.2553	18.657	19.6318	19.972	19.8418	18.6886	17.598	17.8063	18.4747	19.1542	19.8732	18.4556	12.7654	14.1108	13.5304	14.1115	14.1419	14.0857	12.4011	13.3222	13.0314	12.1795	11.9596	12.191
	92	19.154	19.4596	20.5295	20.8634	20.793	19.5576	18.475	18.5915	19.4035	19.9847	20.725	19.2923	13.2546	14.3611	14.125	14.3845	14.5386	14.4737	12.648	13.6547	13.2669	12.4848	12.252	12.327
	96	19.9962	20.1458	21.301	21.7831	21.6467	20.4031	19.187	19.4991	20.0951	20.7216	21.6268	20.0232	13.6889	14.6068	14.5122	14.701	14.8343	14.6712	12.9928	13.8922	13.7162	12.8095	12.4157	12.786
	100	20.753	20.966	22.3048	22.6401	22.4989	21.2168	19.9527	20.2456	21.0855	21.5994	22.4595	20.8478	14.003	15.017	14.8292	15.0656	15.1994	15.0704	13.2277	14.0754	13.9956	13.0483	12.6549	13.1439
	104	21.5693	21.8976	23.166	23.4902	23.3645	22.1414	20.7084	21.0417	21.9368	22.4368	23.1486	21.6471	14.2706	15.2885	15.1628	15.3512	15.4782	15.4764	13.9025	14.3563	14.3428	13.2891	12.9623	13.1059
	108	22.4544	22.7034	23.9062	24.3255	24.284	23.0556	21.5816	21.8804	22.6267	23.1242	23.9835	22.3958	14.5625	15.5418	15.5496	15.8979	15.9034	15.8742	13.736	14.8601	14.699	13.5978	13.2149	13.3174
	112	23.1403	23.4859	24.7696	25.0309	25.1123	23.959	22.3675	22.577	23.3431	23.7981	24.6059	23.2268	14.7662	15.9119	15.9354	16.253	16.3151	16.1929	14.082	15.1287	15.118	13.9282	13.5156	13.8927
	116	23.9296	24.4314	25.4593	26.0205	25.9327	24.8292	23.1693	23.2844	24.0027	24.4832	25.3691	23.8902	15.0039	16.2119	16.2547	16.6283	16.6877	16.4445	14.286	15.2738	15.418	14.2875	13.673	13.9556
	120	24.8213	25.2547	26.3272	26.6799	26.6823	25.664	23.8835	23.9595	24.8091	25.1535	26.1218	24.7066	15.2509	16.4847	16.6022	16.9683	16.9268	16.7451	14.6884	15.8125	15.7856	14.6168	14.1946	14.3156
	124	25.6119	26.0047	27.0023	27.4078	27.407	26.4878	24.6094	24.7064	25.5856	25.8931	26.6988	25.4079	15.5288	16.8429	16.9712	17.2481	17.052	17.1159	14.8909	16.1497	16.1607	15.2869	14.5913	14.8111
	128	26.3272	26.6697	27.7061	28.0543	28.1425	27.1359	25.3865	25.2324	26.23	26.427	27.2341	26.0196	15.8469	16.9831	17.1818	17.5789	17.5161	17.4314	15.5859	16.5531	16.4923	15.3517	14.588	14.8204
	132	26.9778	27.4829	28.4183	28.7396	28.7591	27.9006	25.9912	25.8728	26.8131	26.9131	27.8334	26.6015	15.7367	17.2403	17.6167	17.8776	18.0758	17.7583	15.5851	16.8066	16.9217	15.6088	14.903	15.0946
	136	27.667	28.1296	29.0678	29.2924	29.439	28.6252	26.6544	26.5541	27.3414	27.5432	28.4356	27.0983	16.2907	17.7349	17.8737	18.1899	18.4029	18.0767	16.1779	17.1055	17.2624	16.2593	15.1293	15.3622
	140	28.3029	28.8272	29.6411	29.9649	30.0867	29.3155	27.3528	27.0994	27.8611	28.055	28.9196	27.5843	16.5645	18.0331	18.3026	18.558	18.7285	18.4754	16.1645	17.4656	17.6973	16.5463	15.527	15.6456
	144	29.0262	29.5143	30.197	30.5596	30.6252	29.8754	27.8854	27.6545	28.4196	28.5625	29.3677	28.1061	16.5112	18.1314	18.6031	18.7821	19.1828	18.7608	16.4219	17.9851	17.8055	16.982	15.7901	15.8578
	148	29.5671	30.0797	30.7994	31.0249	31.0499	30.391	28.4333	28.1087	28.905	29.0487	29.7719	28.5436	16.8555	18.4516	19.003	19.0564	19.4987	19.1167	16.7554	18.2388	18.2896	17.3448	16.156	16.12
	152	30.1306	30.5737	31.3437	31.4149	31.614	31.0691	28.9027	28.5609	29.2661	29.3732	30.1562	29.0572	17.4396	18.7731	19.3354	19.0757	19.8584	19.4398	16.9785	18.5971	18.525	17.1491	16.4232	16.347
	156	30.6473	31.0764	31.7468	31.9291	32.0439	31.6194	29.4553	28.834	29.7141	29.7061	30.4219	29.4212	17.8089	18.9176	19.7184	19.4701	20.2129	19.4284	17.4559	18.7476	18.8958	17.7465	17.0392	16.5637
	160	31.1339	31.5954	32.0203	32.2118	32.365	32.1219	29.8543	29.3345	30.0596	30.1122	30.8842	29.7938	17.7658	19.0981	20.2324	19.5903	20.4962	19.8231	17.7299	19.1566	19.1014	17.9437	17.1041	16.7469
	164	31.5702	32.0907	32.4642	32.7444	32.8189	32.6519	30.2216	29.7044	30.3846	30.3607	31.1429	30.2013	18.0378	19.4343	20.5433	19.8746	20.6791	20.1207	18.1338	19.4725	19.5212	17.9404	17.2777	17.0557
	168	32.0609	32.5211	32.9721	33.0456	33.0892	32.9747	30.5682	30.1225	30.818	30.5822	31.3819	30.5017	18.2442	19.6152	20.8805	20.2364	21.0225	20.344	18.3723	19.8379	19.8782	18.1499	17.5271	17.1919
S2N Fig - Confluence (%) of HCT116 shIRE1 in the presence of Dox and QVD
	Time (h)	shIRE1	shIRE1	shIRE1	shIRE1	shIRE1	shIRE1	shIRE1	shIRE1	shIRE1	shIRE1	shIRE1+Dox	shIRE1+Dox	shIRE1+Dox	shIRE1+Dox	shIRE1+Dox	shIRE1+Dox	shIRE1+Dox	shIRE1+Dox	shIRE1+Dox	shIRE1+Dox	shIRE1+QVD	shIRE1+QVD	shIRE1+QVD	shIRE1+QVD	shIRE1+QVD	shIRE1+QVD	shIRE1+QVD	shIRE1+QVD	shIRE1+QVD	shIRE1+QVD	shIRE1+Dox+QVD	shIRE1+Dox+QVD	shIRE1+Dox+QVD	shIRE1+Dox+QVD	shIRE1+Dox+QVD	shIRE1+Dox+QVD	shIRE1+Dox+QVD	shIRE1+Dox+QVD	shIRE1+Dox+QVD	shIRE1+Dox+QVD
	0	0	0	0	0	0	0	0	0	0	0	0	0	0	0	0	0	0	0	0	0	0	0	0	0	0	0	0	0	0	0	0	0	0	0	0	0	0	0	0	0
	4	0	0	0	0	0	0	0	0	0	0	0	0	0	0	0	0	0	0	0	0	0	0	0	0	0	0	0	0	0	0	0	0	0	0	0	0	0	0	0	0
	8	0	0	0	0	0	0	0	0	0	0	0	0	0	0	0	0	0	0	0	0	0	0	0	0	0	0	0	0	0	0	0	0	0	0	0	0	0	0	0	0
	12	0	0	0	0	0	0	0	0	0	0	0	0	0	0	0	0	0	0	0	0	0	0	0	0	0	0	0	0	0	0	0	0	0	0	0	0	0	0	0	0
	16	0	0	0	0	0	0	0	0	0	0	0	0	0	0	0	0	0	0	0	0	0	0	0	0	0	0	0	0	0	0	0	0	0	0	0	0	0	0	0	0
	20	0	0	0	0	0	0	0	0	0	0	0	0	0	0	0	0	0	0	0	0	0	0	0	0	0	0	0	0	0	0	0	0	0	0	0	0	0	0	0	0
	24	0	0	0	0	0	0	0	0	0	0	0	0	0	0	0	0	0	0	0	0	0	0	0	0	0	0	0	0	0	0	0	0	0	0	0	0	0	0	0	0
	28	0	0	0	0	0	0	0	0	0	0	0	0	0	0	0	0	0	0	0	0	0	0	0	0	0	0	0	0	0	0	0	0	0	0	0	0	0	0	0	0
	32	0	0	0	0	0	0	0	0	0	0	0	0	0	0	0	0	0	0	0	0	0	0	0	0	0	0	0	0	0	0	0	0	0	0	0	0	0	0	0	0
	36	0	0	0	0	0	0	0	0	0	0	0	0	0	0	0	0	0	0	0	0	0	0	0	0	0	0	0	0	0	0	0	0	0	0	0	0	0	0	0	0
	40	0	0	0	0	0	0	0	0	0	0	0	0	0	0	0	0	0	0	0	0	0	0	0	0	0	0	0	0	0	0	0	0	0	0	0	0	0	0	0	0
	44	0	0	0	0	0	0	0	0	0	0	0	0	0	0	0	0	0	0	0	0	0	0	0	0	0	0	0	0	0	0	0	0	0	0	0	0	0	0	0	0
	48	0	0	0	0	0	0	0	0	0	0	0	0	0	0	0	0	0	0	0	0	0	0	0	0	1.54012	0	1.20192	0	0	0	0	0	0	0	0	0	0	0	0	0
	52	0	0	0	0	0	0	0	0	0	0	0	0	0	0	0	0	0	0	0	0	0	1.27217	0	0	1.78907	0	1.53287	0	0	0	0	0	0	0	0	0	0	0	0	0
	56	0	0	0	0	0	0	1.15682	0	0	0	0	0	0	0	0	0	0	0	0	0	0	1.82444	1.6065	0	1.87017	0	2.02082	0	0	1.31086	0	0	0	0	0	0	0	0	0	0
	60	0	0	0	0	0	0	1.45239	0	1.24703	0	0	0	0	0	0	0	0	0	0	0	0	3.38058	2.29844	0	5.44402	1.51967	2.55637	0	0	1.47816	0	0	0	0	0	0	0	0	0	0
	64	0	0	0	0	1.12815	2.38665	1.77802	0	1.46787	0	0	0	0	0	0	0	0	0	0	0	1.38649	4.48352	4.22075	2.44225	6.98967	2.59443	2.96523	1.1354	1.23874	1.77291	0	0	0	0	0	0	0	0	0	0
	68	1.11413	0	2.83612	0	2.5708	4.52469	2.27405	1.34947	1.6228	0	0	0	0	0	0	0	0	0	0	0	4.89238	7.1082	5.20108	3.0553	9.31711	5.00456	4.62575	2.53986	2.93331	3.16292	0	0	0	0	0	0	0	0	0	0
	72	3.7701	1.16725	4.04696	0	4.3156	7.34168	5.64807	2.23827	3.33554	1.12173	0	0	0	0	0	0	0	0	0	0	8.16748	9.47882	8.25507	4.63355	16.7905	8.93416	5.26739	4.21509	6.28806	7.57702	0	0	0	0	0	0	0	0	0	0
	76	6.88971	1.82326	4.88775	5.97004	6.59448	12.9195	6.9324	2.56224	5.71217	2.74011	0	0	0	0	0	0	0	0	0	0	13.5777	14.5758	11.3109	5.69857	25.2685	14.1868	8.27835	6.54495	12.8869	13.6677	0	0	0	0	0	0	0	0	0	0
	80	8.00633	4.92374	6.18065	6.96666	8.21549	16.2688	11.0348	4.20487	6.0798	6.27293	0	0	0	0	0	0	0	0	0	0	20.9012	20.1817	15.4568	10.3088	30.4858	17.5423	15.5936	8.3457	15.5769	17.3556	0	0	0	0	0	0	0	0	0	0
	84	11.9481	7.649	10.9555	12.4856	9.40664	22.1863	13.7358	7.64762	11.2575	10.4003	0	0	0	0	0	0	0	0	0	0	26.5727	25.6084	21.5571	11.0692	40.4927	24.5771	19.7797	12.0801	20.1204	22.2499	0	0	0	0	0	0	0	0	0	0
	88	15.724	9.99648	14.8679	17.8782	14.9828	28.2813	16.3098	11.533	19.204	15.5013	0	0	0	0	0	0	0	0	0	0	30.7364	33.2988	27.1511	15.6696	51.1176	32.5521	27.0928	16.3363	25.3381	29.8699	0	0	0	0	0	0	0	0	0	0
	92	21.1666	14.9333	23.4842	24.3199	16.6856	35.9156	20.3665	16.6924	26.4655	21.8177	0	0	0	0	0	0	0	0	0	0	35.5502	40.4312	39.9781	25.4165	58.5882	37.9486	31.6808	24.924	30.5994	35.6025	0	0	0	0	0	0	0	0	0	0
	96	28.3066	22.4936	30.6567	36.7936	26.1948	46.2445	26.7246	23.7878	37.9236	29.8532	0	0	0	0	0	0	0	0	0	0	47.6483	50.4107	50.7088	37.1112	70.9958	47.7815	41.2276	39.0968	38.7598	44.3881	0	0	0	1.16787	0	1.19046	1.23653	0	0	0
	100	32.5361	28.8471	34.2223	44.544	30.9211	52.7759	31.1307	28.7419	44.2279	36.3975	0	0	0	0	0	0	0	0	0	0	53.2156	54.7205	55.4029	45.3986	77.1379	52.6277	45.041	45.8188	45.0008	49.5621	0	0	0	2.51389	0	1.29393	1.1698	0	0	1.6599
	104	38.6391	36.1733	38.9696	52.3689	36.9059	59.4562	38.428	35.1212	51.3301	43.4256	0	0	0	0	0	0	0	0	0	0	57.4385	58.3734	61.9033	48.4933	82.5245	58.2043	49.814	53.2257	49.3767	54.5573	0	0	0	2.89442	0	1.31977	1.20752	0	0	1.78437
	108	43.0976	44.0959	41.6028	60.2269	41.1096	64.8045	40.9402	38.81	56.632	48.4417	0	0	0	0	0	0	0	0	0	0	62.0679	63.5449	67.6213	59.5869	87.1615	65.571	53.0699	58.9601	56.3035	58.8509	0	0	1.21926	2.97138	0	1.35265	1.30664	0	0	2.08589
	112	51.8071	51.3775	52.2049	69.9235	51.6325	70.9514	47.2922	48.6712	67.0733	57.6703	0	0	0	0	0	0	0	0	0	0	70.1277	70.8685	78.2655	67.6987	93.1385	75.4703	63.6465	66.7828	63.1357	72.2321	1.92847	1.17692	1.49937	3.73846	0	1.52796	1.56222	0	0	4.27664
	116	54.7042	54.5195	55.3395	74.6975	53.3704	71.9406	48.7764	50.4746	69.1113	60.7091	0	0	0	0	0	0	0	0	0	0	73.6254	73.1185	78.0629	72.1801	94.2315	78.1025	65.3729	68.7535	66.3334	69.2772	1.5987	1.32716	1.64636	3.97768	0	2.70308	1.87555	0	0	4.38806
	120	58.4072	59.6338	56.6279	78.6102	56.4165	76.7851	54.4911	52.3092	71.0603	64.7957	0	0	0	0	0	0	0	0	0	0	75.7055	76.0759	81.774	75.5807	95.718	80.1197	66.7768	71.6958	69.1749	75.1777	1.84336	1.43347	1.53404	4.24901	0	1.6811	3.15339	0	0	4.93079
	124	61.3846	62.975	61.0081	82.4977	59.458	78.9483	56.3145	59.8935	75.3287	69.6994	0	0	0	0	0	0	0	0	0	1.20109	78.6302	78.0675	84.9603	78.2227	96.5258	83.9305	69.6031	77.0949	72.8112	79.7365	2.07394	1.55891	1.68718	4.63666	0	2.9722	3.08984	0	0	6.26423
	128	65.0143	66.5097	62.9267	86.1684	66.4916	82.3839	58.5169	64.4305	78.1093	74.189	1.27659	0	0	0	0	0	0	0	1.13837	1.4182	80.705	80.4965	87.6013	81.5652	97.5544	87.0232	72.4113	78.9234	76.3348	82.3268	2.2583	1.71343	2.81354	6.01929	1.26181	2.92447	3.76409	0	0	5.68917
	132	71.3136	71.4174	69.6472	90.5503	72.546	85.3887	65.1621	72.5596	84.2315	82.7909	2.74909	0	0	0	0	0	0	0	1.23349	1.44486	84.6394	83.4983	91.6723	87.5151	98.8205	92.0293	79.6068	83.9227	82.426	87.6721	2.88648	1.96604	3.15754	6.85518	1.443	3.55141	6.66453	2.39176	0	6.63655
	136	73.871	73.3714	70.1398	91.4891	71.4948	87.094	66.9148	73.7032	84.9068	84.7169	2.75344	0	1.21595	0	0	0	0	0	1.28896	1.64898	85.8149	84.0086	92.2301	88.0228	98.8775	92.1891	79.8728	84.7279	82.2466	87.6589	4.08122	2.48259	3.46706	6.93213	1.71322	3.59803	6.852	2.48867	0	7.15234
	140	76.6497	75.6651	70.9376	93.3982	76.6852	88.0331	68.527	74.7946	85.6146	85.5111	3.11754	0	0	0	0	0	0	0	1.20952	1.63731	85.5865	84.7119	93.158	89.8457	98.6411	93.5003	80.9809	86.5439	82.8794	88.4814	4.48186	2.73071	3.63616	7.54676	1.72317	5.19576	7.04306	2.7457	1.23833	8.80782
	144	80.0305	77.728	74.5277	94.842	78.3366	88.8872	70.7878	78.1977	87.6154	88.7222	3.41885	0	1.14293	0	0	0	0	0	1.46027	1.78423	88.5134	85.7782	94.7631	91.7708	98.6951	93.9512	82.3343	87.8236	84.1086	89.9843	4.96291	5.29958	6.93074	9.7505	2.77948	6.36639	6.79556	7.49606	2.56293	7.43894
	148	83.688	81.3701	78.8993	96.7921	82.7228	91.7748	76.1587	84.2483	91.6669	93.595	5.37301	0	1.40079	0	0	0	0	0	1.75405	2.50124	91.039	89.0233	97.004	95.2552	99.7173	97.9425	87.418	92.4851	90.2162	94.7013	7.96606	5.80812	7.98913	12.2894	3.21335	8.8608	8.96172	10.5833	4.76169	12.3591
	152	84.7137	82.069	80.1417	97.2879	83.3793	92.2043	76.3899	85.1011	91.6712	93.841	5.78394	0	1.6264	0	0	0	0	0	1.80302	2.25409	91.5498	88.9464	97.1481	95.9901	99.639	97.9328	88.0619	92.5081	90.3323	94.7665	7.75758	6.70348	7.02918	11.6752	4.76673	8.33485	11.3318	13.7417	6.2672	14.4507
	156	85.2494	83.6643	81.0237	97.8788	85.8415	93.287	78.1725	86.2099	92.784	94.6753	6.18721	0	1.66542	0	0	0	0	2.7524	1.84958	3.8753	92.1276	89.8414	97.7601	96.1945	99.5807	98.4539	89.1499	93.6373	91.1725	95.7683	8.05855	9.42487	8.49407	13.2601	7.99679	10.3028	11.9633	16.5002	6.3208	13.8261
	160	86.993	85.1516	81.9132	98.2964	87.3246	94.2141	79.171	87.7069	93.5218	96.0058	8.28754	0	1.75702	0	0	1.19819	0	3.01185	1.9047	4.07279	92.7866	90.5269	98.0944	96.7185	99.7487	98.7499	89.9601	94.6728	92.0503	95.9691	9.5593	10.5306	8.04701	14.1159	9.25902	10.6641	12.9664	17.996	8.20188	15.5811
	164	87.8889	86.3003	83.6177	98.5683	88.3639	95.0479	81.1467	88.7207	94.5049	96.8041	9.26641	0	1.9581	0	0	1.38829	0	3.20202	2.06157	4.45596	93.4001	91.1633	98.4786	97.4736	99.7698	99.1701	91.4275	95.0533	92.8824	96.8979	9.99137	11.4534	11.2472	15.0416	8.76278	13.4177	14.5165	18.1971	5.97556	18.9868
	168	88.788	87.6095	84.3445	98.8907	89.4622	95.5828	81.9702	90.3529	95.2375	97.3213	10.4297	0	2.30154	0	1.19108	2.74508	3.66725	3.57869	3.42755	5.09609	93.5408	91.7604	98.6247	97.8425	99.8566	99.3036	92.4081	95.9534	93.8673	97.1878	11.4852	13.9603	13.1455	15.9381	11.6821	16.4435	15.7333	21.6891	9.98515	17.0361
S2O Fig - Cell cycle distribution by PI of OPM2 shIRE1 and shXBP1 cells in the presence of Dox and QVD
	Dox (h)	% Sub G1	% Sub G1	% G0/G1	% G0/G1	% G2/M	% G2/M	% S	% S
shIRE1	0	4.29	2.03	48.1	45.2	27.9	30.1	18.7	21.6
shIRE1	24	4.02	4.68	46.8	51.3	27.8	21.1	20	22.6
shIRE1	48	2.69	4.48	48.9	46	27.3	25.1	20.1	24
shIRE1	72	5.88	4.11	57	48.9	15	27.2	22.1	19.1
shXBP1	0	1.79	1.78	43.2	42	34.6	35.3	19.5	20
shXBP1	24	1.55	2.24	44.6	45.9	34.4	33.9	18.8	17.3
shXBP1	48	2.34	3	50	51.8	29.4	26.9	17.5	17.2
shXBP1	72	3.48	2.78	61.3	56.1	22.1	25.6	12.9	14.7
S2P Fig - Cell cycle distribution by PI of KMS11 shIRE1 and shXBP1 cells in the presence of Dox and QVD
	Time (h)	% Sub G1	% G0/G1	% G2/M	% S
shIRE1	48	1.5	47	10.9	40.6
shIRE1+Dox	48	1	56	11	32
shXBP1	48	1.4	37	15.4	46.2
shXBP1+Dox	48	2	43	14	41
shIRE1	72	0.9	56	11.1	32
shIRE1+Dox	72	2	64	10	24
shXBP1	72	2	40	14	44
shXBP1+Dox	72	2	49	13	36
S2R Fig - Apoptotic cell frequency of AMO-1 shIRE1 and shXBP1 cells in the presence of Dox, QVD and RI IRE1 inhibitor
	Treatment	Early apoptosis	Late apoptosis
shIRE1	Ctrl	1	1
shIRE1	Dox	5.13447	6.05263
shIRE1	RI	1.01467	1.65205
shIRE1	QVD	0.493888	1.46199
shIRE1	QVD+Dox	1.20538	1.53509
shXBP1	Ctrl	1	1
shXBP1	Dox	0.464876	0.638411
S2T Fig - Caspase 3/7 activity of AMO-1 shIRE1 and shIRE1 Caspase 8 KO cells in the presence of Dox
	shIRE1 C8 WT	shIRE1 C8 WT	shIRE1 C8 KO	shIRE1 C8 KO
	Ctrl	Dox	Ctrl	Dox
	59413.3	1051013	80853.3	301413
	63373.3	1131013	79653.3	204573
	77093.3	880413	85893.3	208213
S2U Fig - Confluence (%) of AMO-1 shIRE1 and shIRE1 Caspase 8 KO cells in the presence of Dox
	Time (h)	shIRE1 C8 WT	shIRE1 C8 WT	shIRE1 C8 WT	shIRE1 C8 WT	shIRE1 C8 WT	shIRE1 C8 WT	shIRE1 C8 WT	shIRE1 C8 WT	shIRE1 C8 WT	shIRE1 C8 WT	shIRE1 C8 KO	shIRE1 C8 KO	shIRE1 C8 KO	shIRE1 C8 KO	shIRE1 C8 KO	shIRE1 C8 KO	shIRE1 C8 KO	shIRE1 C8 KO	shIRE1 C8 KO	shIRE1 C8 KO	shIRE1 C8 WT+Dox	shIRE1 C8 WT+Dox	shIRE1 C8 WT+Dox	shIRE1 C8 WT+Dox	shIRE1 C8 WT+Dox	shIRE1 C8 WT+Dox	shIRE1 C8 WT+Dox	shIRE1 C8 WT+Dox	shIRE1 C8 WT+Dox	shIRE1 C8 WT+Dox	shIRE1 C8 KO+Dox	shIRE1 C8 KO+Dox	shIRE1 C8 KO+Dox	shIRE1 C8 KO+Dox	shIRE1 C8 KO+Dox	shIRE1 C8 KO+Dox	shIRE1 C8 KO+Dox	shIRE1 C8 KO+Dox	shIRE1 C8 KO+Dox	shIRE1 C8 KO+Dox
	0	4.54375	4.31511	4.10878	4.21509	4.26482	4.15679	4.24458	4.09932	4.17268	4.36271	3.99626	4.02327	3.99757	4.09006	3.97146	4.08474	3.96241	3.97795	3.95585	4.2106	4.06609	4.16204	4.11617	4.1474	4.34364	4.15755	4.11244	4.30668	4.1418	4.2966	3.89851	3.96945	4.02188	4.02644	3.96082	4.01152	4.20708	3.97173	3.97471	4.01242
	4	4.98916	4.77474	4.57401	4.66885	4.73793	4.64136	4.74097	4.55446	4.62347	4.84872	4.43979	4.47171	4.44532	4.50314	4.41437	4.52987	4.41341	4.41265	4.3942	4.62132	4.4867	4.60834	4.49837	4.63148	4.77543	4.57435	4.56316	4.83063	4.60654	4.76107	4.36864	4.41962	4.44249	4.46521	6.82927	4.43572	4.6475	4.46121	4.42211	4.48497
	8	5.51855	5.25054	5.04317	5.1845	5.24211	5.14886	5.29896	5.07916	5.17138	5.3451	4.91289	4.92201	4.94944	4.97161	4.92816	5.01167	4.89141	4.88395	4.85384	5.01285	4.92678	5.03267	4.96387	5.10382	5.29641	5.02653	5.07999	5.27969	5.06058	5.23686	4.7907	4.86744	4.88084	4.9216	4.8289	4.85121	5.11923	4.8671	4.87953	4.90771
	12	5.91277	5.64241	5.44202	5.58535	5.67287	5.53085	5.66272	5.50232	5.54162	5.75555	5.24957	5.28494	5.28929	5.34262	5.30476	5.35098	5.21662	5.23472	5.20543	5.37522	5.26408	5.3898	5.39028	5.47711	5.64068	5.5859	5.45922	5.6509	5.46813	5.61892	5.13055	5.2493	5.26173	5.25931	5.17649	5.21227	5.47683	5.2046	5.23223	5.28432
	16	6.30768	6.02785	5.86076	6.03462	6.09299	5.91139	6.08553	5.89868	5.92949	6.15288	5.64524	5.64213	5.62776	5.77123	5.67259	5.7233	5.59799	5.5618	5.59115	5.74264	5.59709	5.73525	5.76032	5.85046	6.03566	5.94752	5.83554	6.00057	5.78802	5.96195	5.4224	5.49044	5.61291	5.58597	5.5312	5.5332	5.79002	5.51551	5.57209	5.63412
	20	6.7459	6.45281	6.25332	6.44569	6.53432	6.35638	6.52513	6.28944	6.3427	6.58985	6.04526	6.04581	6.04906	6.15067	6.0733	6.13727	6.03324	6.0121	5.98406	6.11793	5.90365	6.07911	6.03573	6.19018	6.41979	6.26644	6.18638	6.3619	6.17547	6.27611	5.78698	5.83996	5.95498	5.92251	5.82781	5.89806	6.14494	5.87236	5.89081	6.01756
	24	7.23855	6.88647	6.71219	6.88004	6.96639	6.81518	6.96466	6.72904	6.82078	7.06703	6.51401	6.53908	6.49709	6.60022	6.56181	6.6391	6.44286	6.45543	6.43906	6.56278	6.30643	6.3934	6.37551	6.55269	6.77975	6.62135	6.55539	6.71544	6.56471	6.66245	6.16296	6.19723	6.28157	6.26658	6.18569	6.23653	6.53991	6.23971	6.30782	6.36163
	28	7.81533	7.44633	7.21423	7.4475	7.52335	7.38243	7.52445	7.26576	7.36205	7.64057	7.01516	7.00141	6.96915	7.1006	7.06144	7.11877	6.94028	7.003	6.9715	7.06551	6.58543	6.7421	6.743	6.88211	7.19676	6.92681	6.94104	7.11697	6.90422	6.97979	6.50903	6.55912	6.60747	6.573	6.55469	6.64138	6.91665	6.57625	6.63033	6.69927
	32	8.43342	8.06622	7.82763	8.08687	8.12397	8.01365	8.09516	7.82479	8.01551	8.28091	7.52273	7.60251	7.54089	7.68395	7.57992	7.70578	7.51727	7.5181	7.55878	7.67552	6.84198	7.06137	7.04458	7.20636	7.46387	7.20664	7.23233	7.39977	7.19634	7.28269	6.80572	6.93786	6.99388	6.93144	6.88764	7.01073	7.22618	6.9295	6.97115	7.04168
	36	9.12854	8.78737	8.48979	8.73149	8.80547	8.70351	8.81535	8.48496	8.71159	8.966	8.15602	8.20927	8.13453	8.33057	8.20603	8.35406	8.1288	8.12003	8.15339	8.26315	7.15096	7.34195	7.31232	7.45904	7.68029	7.40398	7.45261	7.67905	7.45925	7.58365	7.13638	7.23468	7.34002	7.28966	7.22639	7.25043	7.61522	7.28497	7.3443	7.39473
	40	9.86544	9.48773	9.21316	9.45893	9.56779	9.47751	9.54797	9.21868	9.43599	9.74842	8.81949	8.86591	8.78951	9.03722	8.87019	9.05076	8.84035	8.79649	8.87579	8.96918	7.3175	7.56293	7.56569	7.70177	7.93843	7.60969	7.64865	7.95583	7.70813	7.79406	7.41794	7.584	7.65798	7.58586	7.58027	7.61667	7.95418	7.63152	7.62054	7.71227
	44	10.7294	10.292	9.99648	10.3132	10.3997	10.2548	10.3492	10.0209	10.2027	10.5772	9.54203	9.64626	9.57048	9.75768	9.61766	9.81066	9.57815	9.58851	9.59632	9.63991	7.53019	7.75482	7.73396	7.92102	8.15422	7.81119	7.907	8.17639	7.95038	8.0341	7.68941	7.84386	8.00405	7.92661	7.88752	7.94119	8.25376	7.93532	7.92717	8.01172
	48	11.5892	11.1878	10.843	11.1975	11.3107	11.1047	11.1576	10.8782	11.1387	11.4884	10.4017	10.4517	10.3737	10.5485	10.4158	10.6772	10.3193	10.3122	10.4339	10.4705	7.70336	7.97566	7.92565	8.09274	8.32988	7.99921	8.13059	8.40635	8.16437	8.25459	8.0341	8.13329	8.276	8.21722	8.20886	8.27704	8.6133	8.24402	8.26626	8.35447
	52	12.3422	12.1488	11.7107	11.925	12.063	12.0279	12.133	11.7952	12.0746	12.2046	11.2072	11.3261	11.2219	11.4768	11.3209	11.45	11.215	11.2063	11.3035	11.3231	7.84427	8.06539	8.08031	8.30591	8.49663	8.14724	8.26087	8.54091	8.30273	8.35261	8.32366	8.45201	8.63015	8.49946	8.47646	8.6162	8.83931	8.55127	8.58705	8.59423
	56	13.3968	13.0179	12.5269	12.9021	13.0256	13.029	12.9949	12.7524	13.0714	13.2007	11.9616	12.0198	12.1369	12.4027	12.2711	12.3773	12.1562	12.1306	12.2244	12.0424	7.93283	8.10352	8.11402	8.39274	8.56191	8.17543	8.33395	8.62235	8.33437	8.39875	8.57987	8.69253	8.93588	8.77722	8.77632	8.90142	9.20645	8.81148	8.85797	8.93726
	60	14.4638	13.9916	13.511	13.9788	14.0465	13.8425	13.9424	13.606	13.8767	14.2205	12.9254	13.0772	12.9425	13.2113	13.0039	13.1625	12.9029	12.9318	13.071	13.01	7.9157	8.12624	8.09246	8.4623	8.58277	8.23663	8.34294	8.69944	8.37278	8.37602	8.7969	8.99356	9.14104	9.10332	9.05946	9.14788	9.49948	9.07991	9.1362	9.21972
	64	15.5236	15.0455	14.5434	15.0094	15.1514	14.923	15.0562	14.7068	15.0453	15.3501	13.9233	14.0213	13.9315	14.1914	13.9761	14.2279	13.8713	13.942	14.0821	14.0056	7.88731	8.05654	7.91646	8.34045	8.50077	8.10676	8.16189	8.51404	8.21287	8.30225	9.03003	9.18131	9.38881	9.29487	9.26558	9.38281	9.78075	9.41209	9.39227	9.46397
	68	16.6043	16.1285	15.6489	16.0678	16.2305	15.9957	16.2079	15.7885	16.1437	16.4998	14.9638	15.0875	14.9826	15.3034	15.0334	15.2801	14.9564	14.9436	15.1378	15.0202	7.69127	7.9664	7.80469	8.11084	8.25438	7.9262	8.10269	8.36753	7.96785	8.14662	9.20473	9.41223	9.65372	9.55142	9.49823	9.58002	9.94881	9.61552	9.63238	9.66809
	72	17.7383	17.2252	16.7839	17.2194	17.418	17.1812	17.3029	16.9094	17.2622	17.5619	16.0144	16.1471	15.9986	16.3135	16.092	16.3698	16.0255	15.9991	16.1875	16.0743	7.51637	7.7379	7.70654	7.99106	8.21577	7.76097	7.95017	8.21791	7.8498	7.91066	9.36699	9.63493	9.7612	9.75609	9.59805	9.79236	10.1673	9.76549	9.82683	9.9245
	76	18.8833	18.3013	17.9192	18.2611	18.5135	18.2306	18.4055	18.0648	18.3873	18.7211	17.122	17.1836	17.0556	17.3473	17.0757	17.3496	17.0889	17.0077	17.258	17.1561	7.36648	7.64941	7.50753	7.79896	8.02263	7.76815	7.75897	7.99148	7.75434	7.85864	9.47281	9.7161	9.96795	9.85646	9.82151	10.014	10.3616	9.94702	10.0629	10.05
	80	19.9356	19.3808	18.9853	19.4372	19.6104	19.3322	19.4284	19.1325	19.557	19.85	18.1351	18.2612	18.0786	18.419	18.1413	18.3867	18.0925	18.048	18.3845	18.1291	7.27509	7.47106	7.35425	7.69466	7.9414	7.6146	7.59912	7.85049	7.72968	7.79109	9.4838	9.89031	10.1049	9.94633	9.86468	10.1371	10.4641	10.0289	10.131	10.2799
	84	21.0393	20.4267	20.0695	20.5043	20.6419	20.4123	20.5127	20.2497	20.6536	20.9379	19.1803	19.261	19.1467	19.4189	19.1874	19.3913	19.128	19.0433	19.4112	19.1451	7.15994	7.32779	7.25471	7.6854	7.75247	7.39521	7.46885	7.77181	7.50622	7.71524	9.55874	9.92326	10.1225	10.1488	10.0194	10.2715	10.6026	10.1168	10.2652	10.4061
	88	22.0124	21.5201	21.1099	21.5597	21.7565	21.5103	21.4458	21.2589	21.6515	21.9914	20.1501	20.2331	20.1171	20.4366	20.1548	20.3704	20.061	20.0097	20.3379	20.0495	7.04189	7.13887	7.0624	7.42823	7.51575	7.32344	7.37345	7.64603	7.33035	7.5755	9.49733	9.89597	10.1184	10.1726	10.1422	10.3124	10.6719	10.2448	10.2936	10.4099
	92	23.0462	22.5931	22.1462	22.6017	22.7759	22.5669	22.5153	22.3011	22.7175	23.041	21.1065	21.2775	21.0346	21.3493	21.0893	21.3151	21.0497	20.9331	21.4063	21.0694	6.92764	7.10958	6.99125	7.51015	7.50946	7.15027	7.25865	7.59526	7.23986	7.55692	9.50251	10.0886	10.1835	10.281	10.1511	10.2706	10.7494	10.2351	10.4662	10.3838
	96	24.0921	23.6413	23.1353	23.6067	23.7975	23.6083	23.561	23.3432	23.7774	24.1176	22.0872	22.1871	22.0013	22.3768	22.0895	22.2301	22.0013	21.943	22.3123	21.9915	6.82886	7.03436	6.92052	7.3959	7.37822	7.1607	7.22038	7.57205	7.19606	7.4848	9.46514	10.1084	10.2179	10.3361	10.0823	10.4255	10.7218	10.3811	10.4196	10.3776
	100	25.1274	24.6391	24.144	24.5871	24.8026	24.6599	24.5875	24.2764	24.8156	25.1105	22.9306	23.104	22.9368	23.2357	22.9605	23.0447	22.9061	22.8737	23.1948	22.9296	6.81048	6.98849	6.77173	7.27813	7.30085	7.07097	7.17534	7.41828	7.11663	7.40854	9.48863	10.2818	10.3426	10.3414	10.2474	10.4244	10.8597	10.343	10.3917	10.5915
	104	26.1334	25.6673	25.1381	25.5597	25.8011	25.6157	25.6577	25.2386	25.8246	26.058	23.8906	23.9923	23.9036	23.9926	23.7863	24.0063	23.8022	23.8077	24.1504	23.8195	6.76469	6.91741	6.7727	7.10302	7.23378	7.08395	7.06689	7.39058	7.09646	7.3662	9.5709	10.2262	10.3209	10.2967	10.2108	10.3857	10.9355	10.3407	10.3917	10.5959
	108	27.0148	26.5555	26.0905	26.5278	26.8128	26.5519	26.6698	26.1456	26.7635	27.1497	24.8337	24.8181	24.6083	24.8494	24.6039	24.7341	24.6363	24.6286	24.9919	24.7021	6.70666	6.84019	6.75177	6.99782	7.20891	7.05771	7.04168	7.35598	7.05073	7.29291	9.46915	10.2748	10.2544	10.3889	10.2574	10.595	11.0022	10.3758	10.5436	10.6465
	112	27.9116	27.4772	26.9562	27.4778	27.7199	27.5481	27.539	27.0825	27.7034	28.0955	25.6258	25.5766	25.4487	25.6575	25.4112	25.4632	25.3415	25.3604	25.7882	25.5643	6.62411	6.77553	6.63614	7.06185	7.08775	7.0765	7.07449	7.20981	6.97412	7.36074	9.52365	10.3505	10.3392	10.4759	10.1773	10.5666	10.9632	10.4426	10.3968	10.4899
	116	28.7788	28.3139	27.866	28.411	28.7042	28.4812	28.5127	27.9615	28.5267	29.0591	26.5254	26.4219	26.1833	26.4364	26.0677	26.2313	26.1465	26.2031	26.581	26.3967	6.59828	6.74797	6.50807	6.98628	7.13321	7.05287	7.09211	7.16436	6.90691	7.19779	9.528	10.3699	10.3982	10.494	10.3668	10.3941	10.7918	10.5242	10.3298	10.5707
	120	29.6605	29.0864	28.6931	29.2308	29.5003	29.3833	29.372	28.8508	29.3971	29.9494	27.22	27.1411	26.9149	27.1035	26.8789	27.0491	26.8682	26.8895	27.3193	27.1244	6.55801	6.6581	6.49584	6.98366	7.10364	7.01377	7.0336	7.10461	6.86719	7.15434	9.58513	10.2999	10.3846	10.4832	10.339	10.5778	10.7683	10.4502	10.4326	10.5813
	124	30.4922	29.9219	29.5958	30.1223	30.326	30.1028	30.3165	29.623	30.1938	30.7686	27.9062	27.7934	27.6367	27.8738	27.5314	27.7111	27.6397	27.5326	28.0246	27.8691	6.47118	6.69464	6.48866	6.96376	7.04741	6.9362	6.93641	7.11898	6.72234	7.02669	9.47702	10.1514	10.2853	10.3787	10.4726	10.6486	10.9376	10.2419	10.412	10.626
	128	31.2265	30.6611	30.3599	30.8657	31.0634	30.9184	31.062	30.4658	30.9185	31.5637	28.5968	28.4838	28.2564	28.58	28.2426	28.3843	28.2024	28.2321	28.7119	28.5593	6.50296	6.58067	6.45453	6.82091	6.96204	6.9114	6.93392	7.068	6.71447	7.01301	9.39075	10.3164	10.3255	10.3645	10.3212	10.5905	10.909	10.1464	10.3977	10.553
	132	31.8622	31.4238	31.1642	31.6008	31.8157	31.7355	31.8168	31.2029	31.5904	32.2915	29.1862	29.1176	28.9144	29.1969	28.7856	28.9286	28.8324	28.8457	29.3965	29.2696	6.46068	6.61838	6.42801	6.79294	6.96936	6.93074	6.8864	7.04907	6.70645	6.90643	9.36574	10.1114	10.1034	10.2019	10.3448	10.6054	10.9032	10.1895	10.434	10.6235
	136	32.5115	32.0645	31.7829	32.1939	32.5361	32.3036	32.4836	31.8338	32.3071	32.845	29.7128	29.6456	29.5053	29.7021	29.3477	29.4872	29.4209	29.3759	29.9762	29.9168	6.40294	6.58502	6.40287	6.84164	6.87479	6.86422	6.86049	7.06081	6.76082	6.94815	9.27726	10.0826	9.99917	10.2182	10.3922	10.3548	10.9082	10.1292	10.3488	10.5092
	140	33.1288	32.6386	32.3652	32.8064	33.0096	32.9299	33.0431	32.4901	32.9152	33.4742	30.249	30.0941	29.9921	30.2404	29.8971	30.0689	29.8839	29.9199	30.5116	30.352	6.40673	6.58778	6.39782	6.80786	6.87486	6.88978	6.78665	7.11932	6.6936	6.96342	9.24258	10.0843	10.0256	10.2974	10.286	10.6685	10.9192	10.1295	10.6379	10.4361
	144	33.6196	33.1971	32.9195	33.3022	33.5102	33.4282	33.6337	33.0816	33.444	33.9309	30.7909	30.5541	30.4927	30.6961	30.3602	30.4733	30.3193	30.3621	31.0356	30.9285	6.38539	6.54371	6.4298	6.7698	6.86284	6.85801	6.73374	7.08534	6.7363	6.92474	9.26441	10.1898	10.1347	10.45	10.3109	10.6056	10.8966	10.1966	10.3561	10.4852
	148	34.0299	33.5696	33.4204	33.803	33.9564	33.8773	34.0928	33.5703	33.85	34.3941	31.1343	30.9794	30.8837	31.0866	30.73	30.9229	30.7442	30.7647	31.4507	31.383	6.28406	6.52741	6.39464	6.78354	6.82775	6.83514	6.72531	7.03857	6.71329	6.90229	9.18366	10.3447	10.1501	10.5535	10.2804	10.6204	10.8733	9.99648	10.3631	10.7555
	152	34.4549	34.0375	33.8095	34.208	34.3115	34.3548	34.4857	34.0176	34.256	34.8328	31.5415	31.4435	31.2953	31.4525	31.199	31.3175	31.0936	31.1322	31.8791	31.8045	6.25732	6.53307	6.38352	6.78341	6.78762	6.86851	6.74127	7.06109	6.69368	6.90311	9.30143	10.2362	10.2319	10.4584	10.3474	10.5102	10.9179	10.2296	10.5875	10.3258
	156	34.7763	34.3166	34.1583	34.5925	34.6553	34.7026	34.845	34.3289	34.5737	35.1497	31.8322	31.7089	31.609	31.8411	31.4801	31.6391	31.4107	31.4644	32.201	32.1193	6.24675	6.51746	6.3896	6.73823	6.78824	6.8558	6.68898	6.99208	6.70915	6.87279	9.15043	10.1322	10.0847	10.4689	10.3188	10.5675	10.9006	10.1571	10.6054	10.3827
	160	35.0749	34.6551	34.41	34.7872	34.9729	34.983	35.106	34.6349	34.8737	35.452	32.1572	32.033	31.9551	32.1467	31.803	31.9527	31.7366	31.8291	32.5083	32.5307	6.26147	6.49888	6.38995	6.76924	6.74465	6.83487	6.67758	6.99367	6.67254	6.85953	9.19271	10.2528	10.101	10.4261	10.2808	10.5733	10.9789	10.2238	10.6177	10.3769
S2V Fig - Confluence (%) of AMO-1 shIRE1 cells in the presence of Dox and Conditioned Media (CM) from IRE1 proficient cells
	Time (h)	shIRE1	shIRE1	shIRE1	shIRE1	shIRE1	shIRE1+Dox	shIRE1+Dox	shIRE1+Dox	shIRE1+Dox	shIRE1+Dox	shIRE1+CM (WT)	shIRE1+CM (WT)	shIRE1+CM (WT)	shIRE1+CM (WT)	shIRE1+CM (WT)	shIRE1+CM (WT)	shIRE1+CM (WT)	shIRE1+CM (WT)	shIRE1+CM (WT)	shIRE1+CM (WT)	shIRE1+Dox+CM (WT)	shIRE1+Dox+CM (WT)	shIRE1+Dox+CM (WT)	shIRE1+Dox+CM (WT)	shIRE1+Dox+CM (WT)	shIRE1+Dox+CM (WT)	shIRE1+Dox+CM (WT)	shIRE1+Dox+CM (WT)	shIRE1+Dox+CM (WT)	shIRE1+Dox+CM (WT)
	0	4.4114	4.50645	4.44864	4.60516	4.42398		4.39179	4.31732	4.27249	4.2805	4.73295	4.72342	4.77592	4.42577	4.53546	4.43033	4.43461	4.40139	4.40083	4.17744	4.25812	4.19402	4.25529	4.16142	4.34329	4.2211	4.22814	4.29494	4.24887	4.23036
	4	4.85846	5.01748	4.93818	5.07965	4.91476		4.70857	4.71706	4.67175	4.75036	4.70691	4.60917	4.67023	4.50908	4.59825	4.65952	4.59307	4.58934	4.57871	4.46701	4.65275	4.61794	4.63977	4.5604	4.70898	4.6647	4.65607	4.7382	4.65476	4.68267
	8	5.45777	5.58943	5.49769	5.65429	5.55247		5.32652	5.26366	5.1948	5.27603	5.16323	5.13256	5.19058	5.05388	5.1186	5.18409	5.09222	5.06776	5.11266	5.01824	5.22291	5.13221	5.16661	5.09968	5.20523	5.16551	5.14126	5.21054	5.18181	5.19086
	12	5.99822	6.0608	6.01162	6.15903	6.00126		5.8142	5.72502	5.62099	5.75887	5.52926	5.5218	5.60283	5.37425	5.50743	5.59626	5.4615	5.49528	5.43691	5.34234	5.62086	5.50329	5.59461	5.54308	5.65201	5.59122	5.56463	5.59751	5.5886	5.54791
	16	6.43664	6.53473	6.47001	6.67565	6.7039		6.17119	6.14901	6.06432	6.16165	5.95691	5.87837	6.03725	5.8209	5.86829	5.99414	5.91194	5.88963	5.76557	5.74526	6.00692	5.92306	6.00775	5.87692	6.03628	5.95788	5.94351	6.00865	5.9641	6.02046
	20	6.96867	7.03311	6.96991	7.17997	7.16519		6.56519	6.54199	6.42442	6.54613	6.40349	6.36156	6.43816	6.28785	6.33828	6.4211	6.34208	6.32239	6.23031	6.14141	6.37544	6.31396	6.39154	6.27756	6.44673	6.34284	6.29663	6.4229	6.37496	6.33248
	24	7.45738	7.47424	7.51174	7.66751	7.65287		6.80503	6.90574	6.80869	6.88357	6.86284	6.8158	6.88951	6.75812	6.81525	6.88288	6.74749	6.79211	6.7307	6.62557	6.81746	6.67123	6.7937	6.6467	6.78375	6.69195	6.57383	6.87693	6.79266	6.75377
	28	8.08501	8.20547	8.09253	8.3381	8.31468		7.22846	7.26093	7.1446	7.284	7.39915	7.35356	7.43389	7.27571	7.31771	7.45172	7.39652	7.33063	7.25077	7.19793	7.17451	7.06033	7.11974	7.06012	7.18294	7.14619	7.03747	7.23634	7.17824	7.11421
	32	8.81369	8.93436	8.81852	9.12032	8.83158		7.54821	7.58358	7.4799	7.56362	8.04964	7.93235	8.06732	7.89442	7.9836	8.02926	7.9769	7.89684	7.87052	7.77755	7.53357	7.48197	7.57294	7.43818	7.55913	7.50311	7.47617	7.63857	7.61522	7.57833
	36	9.59708	9.70401	9.56413	9.89866	9.868		7.80221	7.79392	7.70599	7.8125	8.72161	8.60777	8.73798	8.5474	8.61599	8.73701	8.65053	8.55638	8.54243	8.41388	7.89546	7.85906	7.97145	7.83688	7.91998	7.89988	7.82555	8.01697	7.93704	7.86631
	40	10.4161	10.5404	10.4299	10.7145	10.7216		8.03941	8.01745	7.92668	8.00128	9.44318	9.34212	9.43344	9.29377	9.33846	9.43613	9.39862	9.32416	9.1992	9.11914	8.2195	8.15201	8.3019	8.17466	8.21956	8.28222	8.12279	8.32318	8.27275	8.27137
	44	11.2774	11.4463	11.2568	11.6189	11.5768		8.15415	8.16907	8.09461	8.171	10.1497	10.0856	10.1974	10.0074	10.1037	10.1419	10.1143	10.0925	9.96222	9.87021	8.55493	8.446	8.60542	8.42686	8.48115	8.5657	8.4844	8.59589	8.65481	8.51107
	48	12.184	12.1499	12.196	12.5546	12.4483		8.21729	8.30059	8.12334	8.18565	10.9773	10.8703	11.0309	10.8135	10.9215	11.0668	10.9546	10.8288	10.7686	10.6803	8.80595	8.73708	8.84229	8.72306	8.82377	8.8943	8.7205	8.84809	8.87047	8.73632
	52	13.1705	13.1651	13.1734	13.359	13.458		8.13702	8.08666	7.84759	8.01254	11.891	11.7629	11.6921	11.6791	11.534	11.8769	11.8599	11.6812	11.4248	11.5225	8.95578	8.94548	9.02002	8.98099	9.08039	9.02768	8.95336	9.10312	9.06782	8.92462
	56	13.9597	14.2102	13.9625	14.3426	13.9222		8.03292	7.74736	7.58317	7.52867	12.6122	12.632	12.6182	12.4166	12.4445	12.5857	12.5368	12.4773	12.3655	12.2484	9.14815	9.2202	9.25826	9.15541	9.26807	9.29211	9.21177	9.25343	9.28713	9.10547
	60	15.0169	15.2974	15.0266	15.4759	14.988		7.51837	7.40108	7.45206	7.41248	13.5491	13.3981	13.5877	13.3457	13.4179	13.6041	13.5261	13.414	13.2777	13.2045	9.30613	9.39621	9.45423	9.31684	9.47578	9.42363	9.3636	9.48607	9.43399	9.20514
	64	16.1206	16.3821	16.0842	16.5491	16.2383	7.34824	7.16042	7.21879	7.0966	7.1654	14.5518	14.4168	14.5722	14.3485	14.3801	14.5793	14.4928	14.3918	14.2989	14.1513	9.42301	9.48974	9.61221	9.50438	9.61317	9.65552	9.58672	9.6004	9.61442	9.37873
	68	17.2354	17.482	17.2385	17.6726	17.2667		6.91741	6.95375	6.77898	6.88211	15.5667	15.5248	15.607	15.3615	15.4918	15.6215	15.5659	15.4208	15.3064	15.2106	9.43365	9.60696	9.69828	9.54258	9.68681	9.80969	9.70062	9.66312	9.62671	9.48096
	72	18.2916	18.5582	18.3576	18.8066	18.3629		6.71157	6.82672	6.72013	6.7526	16.6611	16.546	16.7091	16.4681	16.5311	16.6311	16.6076	16.4471	16.3333	16.2367	9.39469	9.64868	9.6875	9.66754	9.76155	9.94329	9.76045	9.77709	9.56952	9.50728
	76	19.4668	19.7366	19.4459	19.8942	19.6906	6.96812	6.64166	6.79335	6.72068	6.6704	17.6827	17.6125	17.7956	17.5408	17.558	17.7698	17.6664	17.5647	17.4351	17.362	9.39621	9.59825	9.66215	9.73095	9.66167	9.93617	9.50397	9.70145	9.52745	9.47399
	80	20.5627	20.8764	20.6332	21.0111	20.8049		6.60602	6.68	6.63662	6.65859	18.8131	18.6427	18.7832	18.5829	18.6338	18.8187	18.7375	18.5775	18.4407	18.4322	9.26924	9.43883	9.43365	9.54804	9.66042	9.70104	9.83809	9.55998	9.6895	9.08198
	84	21.659	21.9806	21.6433	22.0871	21.8244	6.93192	6.49715	6.56326	6.51546	6.58985	19.809	19.6483	19.9076	19.6219	19.6853	19.8325	19.7863	19.6043	19.5252	19.5018	9.23719	9.62989	9.3712	9.63583	9.60433	9.59411	9.59508	9.57435	9.36844	9.19471
	88	22.6531	23.0295	22.7605	23.1526	23.0054		6.52672	6.53639	6.56568	6.47698	20.8431	20.6852	20.9117	20.6486	20.6662	20.8256	20.7866	20.58	20.5196	20.5155	9.31532	9.658	9.49229	9.53919	9.73509	9.70518	9.48234	9.66139	9.47544	9.2077
	92	23.7787	24.1426	23.8141	24.2621	24.0025	6.95547	6.48106	6.62025	6.52851	6.53639	21.8398	21.6183	21.8452	21.6424	21.6337	21.8367	21.7822	21.6027	21.5113	21.5305	9.32692	9.57988	9.52047	9.57884	9.82586	9.72411	9.57663	9.64322	9.53609	9.4007
	96	24.7296	25.146	24.831	25.3249	25.1458		6.44728	6.55435	6.73782	6.53991	22.8085	22.5999	22.7671	22.5735	22.5677	22.805	22.7342	22.5537	22.4072	22.5175	9.42549	9.7956	9.64509	9.69966	9.83726	9.82503	9.71644	9.7974	9.63673	9.4724
	100	25.6396	26.0904	25.7964	26.2373	26.157		6.41357	6.56602	6.51083	6.44901	23.7028	23.5521	23.6852	23.4943	23.5438	23.7348	23.6537	23.4643	23.3885	23.4283	9.54741	9.99917	9.85881	9.92512	10.0583	9.94985	9.7916	9.99696	9.72791	9.59812
	104	26.3962	26.9823	26.6705	27.0883	27.109		6.4937	6.53895	6.43243	6.34401	24.6394	24.4896	24.6107	24.3941	24.4566	24.6018	24.5458	24.3573	24.2402	24.3659	9.6511	10.1324	10.0246	10.0978	10.1233	10.1131	9.97285	10.0785	9.80279	9.76107
	108	27.3526	27.7976	27.5453	27.9285	28.0713	6.86409	6.50441	6.56554	6.4861	6.35928	25.5063	25.3039	25.4579	25.2796	25.2279	25.4606	25.3924	25.1614	25.108	25.2219	9.75747	10.3165	10.1138	10.1291	10.3009	10.262	9.94646	10.0352	9.89362	9.74988
	112	28.0569	28.5757	28.2196	28.694	28.8917	6.8339	6.54475	6.55842	6.43409	6.34767	26.2743	26.1361	26.2543	26.0643	26.038	26.2327	26.1912	25.9648	25.8916	26.0803	9.86426	10.3374	10.1006	10.3915	10.4553	10.3366	10.1156	10.098	10.0119	9.89804
	116	28.6136	29.2638	28.8493	29.3743	29.5154		6.46013	6.74596	6.40694	6.28226	27.081	26.9064	27.0584	26.8012	26.7354	26.9387	26.9754	26.7149	26.6165	26.8821	9.94253	10.3916	10.1712	10.3776	10.6517	10.5178	10.1893	10.2749	9.99413	10.0418
	120	29.0028	29.9452	29.3727	29.8434	30.2279	6.79895	6.33324	6.53791	6.43215	6.2451	27.7417	27.6884	27.7481	27.5151	27.5482	27.6189	27.6313	27.4317	27.264	27.5853	10.0894	10.4846	10.3699	10.4427	10.6174	10.475	10.2139	10.3002	10.0204	10.0579
	124	29.1335	30.3359	29.8252	30.1864	30.5912	6.8529	6.35513	6.50254	6.38594	6.21753	28.3956	28.2866	28.3228	28.1764	28.1419	28.3049	28.249	28.0673	27.89	28.3328	10.1456	10.521	10.37	10.5838	10.6937	10.6172	10.2906	10.3452	10.1662	10.14
	128	29.5151	30.8008	30.0439	30.8245	31.0087	6.79245	6.28481	6.99353	6.29828	6.19571	28.9471	28.8245	28.9583	28.8071	28.7547	28.7875	28.8163	28.7036	28.4966	28.8915	10.2668	10.7509	10.4222	10.6601	10.819	10.718	10.3468	10.3745	10.1599	10.0563
	132	29.0823	30.6827	29.9563	30.7194	31.6268	6.70708	6.26824	6.45156	6.31873	6.1687	29.5273	29.4434	29.4431	29.3141	29.2168	29.2809	29.3711	29.1764	28.9642	29.4615	10.2967	10.7508	10.4541	10.731	11.0087	10.6815	10.5073	10.5116	10.2675	10.0474
	136	29.4765	30.784	30.1286	30.9445	31.1599	6.72849	6.2719	6.52976	6.33628	6.1162	30.0307	29.9943	29.9421	29.8052	29.7531	29.758	29.8552	29.6485	29.4283	29.9706	10.2508	10.899	10.5963	10.9386	11.0183	10.7799	10.5959	10.5489	10.4417	10.079
	140	28.4789	30.818	29.6412	30.8385	31.4051	7.05163	6.23681	6.44051	6.29379	6.13685	30.4216	30.3857	30.3135	30.1795	30.2404	30.2095	30.2126	30.1262	29.9127	30.4396	10.3503	10.9559	10.6266	11.0253	11.1456	10.8005	10.7029	10.6101	10.3566	10.2116
	144	28.3924	30.321	29.6503	30.0586	30.7267	6.90788	7.06841	6.40245	6.29227	6.11496	30.8214	30.7484	30.7571	30.5795	30.6365	30.4563	30.5308	30.4878	30.2585	30.8931	10.5245	11.0324	10.7212	11.2281	11.2353	10.9495	10.7455	10.6185	10.5348	10.2146
	148	28.5221	30.0349	29.2196	30.5471	30.9766	6.62943	6.77588	6.36135	6.2489	6.08691	31.1807	31.1076	30.9311	30.8601	31.049	30.784	30.8185	30.7334	30.7111	31.0971	10.5476	11.1154	10.8828	11.2087	11.2886	11.1049	10.7455	10.6321	10.6094	10.2941
	152	28.3771	30.1433	28.9251	30.2036	30.3519	6.59448	7.14467	6.35051	6.24254	6.07848	31.243	31.3222	31.2046	31.1273	31.257	30.85	31.074	31.0266	30.9057	31.4505	10.5043	11.2218	10.8182	11.3835	11.324	11.1494	10.769	10.7651	10.6472	10.3445
	156	28.0806	29.2837	28.7915	29.5764	30.2845	6.80586	6.27929	6.34305	6.23004	6.05762	31.5218	31.475	31.3889	31.1283	31.2601	31.1216	31.1148	31.1484	31.124	31.3712	10.4754	11.2134	10.9953	11.4617	11.4996	11.2187	11.0798	10.8882	10.7095	10.4243
S2W Fig - Confluence (%) of AMO-1 WT cells in the presence of Conditioned Media (CM) from IRE1 deficient cells and Dox
	Time (h)	WT	WT	WT	WT	WT	WT	WT+Dox	WT+Dox	WT+Dox	WT+Dox	WT+Dox	WT+Dox	WT+CM (shIRE1)	WT+CM (shIRE1)	WT+CM (shIRE1)	WT+CM (shIRE1)	WT+CM (shIRE1)	WT+CM (shIRE1)	WT+CM (shIRE1)	WT+CM (shIRE1)	WT+CM (shIRE1)	WT+CM (shIRE1)	WT+CM (shIRE1+Dox)	WT+CM (shIRE1+Dox)	WT+CM (shIRE1+Dox)	WT+CM (shIRE1+Dox)	WT+CM (shIRE1+Dox)	WT+CM (shIRE1+Dox)	WT+CM (shIRE1+Dox)	WT+CM (shIRE1+Dox)	WT+CM (shIRE1+Dox)	WT+CM (shIRE1+Dox)
	0	4.98425	4.94771	5.04545	4.79408	4.75188	4.79408	4.41652	4.25633	4.32699	4.23063	4.18767	4.36782	4.4628	4.38025	4.11058	3.82944	4.31725	4.61822	4.75644	4.49588	4.78386	4.64474	4.07424	4.21088	4.27263	4.14373	4.76383	4.62464	4.71085	5.20163	4.80976	4.64212
	4	5.42399	5.36652	5.42986	5.23645	5.22367	5.20681	4.79954	4.61566	4.6685	4.62499	4.55584	4.75754	4.88285	4.53947	4.46238	4.21025	4.45547	4.76576	4.8394	4.77088	4.87166	4.78062	4.28416	4.4735	4.55149	4.6962	4.81508	4.88423	5.02798	4.9982	5.05809	4.79029
	8	5.93888	5.82988	5.88963	5.69794	5.69359	5.63661	5.15217	5.02238	5.07633	5.0221	4.93755	5.20301	5.19182	4.89176	4.79471	4.54134	4.82945	5.1309	5.18181	5.09256	5.17345	5.14527	4.57007	4.76756	4.89093	5.04407	5.1242	5.2361	5.34006	5.38254	5.36334	5.13428
	12	6.37399	6.23086	6.28634	6.12732	6.14535	6.06481	5.59537	5.43048	5.45846	5.38759	5.30787	5.61139	5.50073	5.17573	5.08614	4.8986	5.10589	5.50198	5.48982	5.43822	5.42641	5.42468	4.82814	5.03143	5.18575	5.39325	5.41287	5.57478	5.67708	5.70996	5.69739	5.36624
	16	6.82285	6.66839	6.78368	6.50406	6.54723	6.50385	5.93626	5.80798	5.83914	5.78021	5.72723	5.92997	5.83589	5.46378	5.34469	5.16827	5.39926	5.80653	5.80004	5.73594	5.77365	5.70465	5.12109	5.32922	5.39159	5.66638	5.71066	5.89081	5.99255	5.97901	5.95933	5.63661
	20	7.2927	7.10945	7.27246	7.02331	7.07304	6.95686	6.46124	6.20331	6.29628	6.25214	6.10522	6.40459	6.15039	5.83147	5.70706	5.49735	5.76647	6.19122	6.21995	6.10439	6.13927	6.14887	5.37916	5.59668	5.75832	6.07586	6.0637	6.20579	6.38656	6.39561	6.37744	5.94731
	24	7.95024	7.69141	7.83937	7.60251	7.5889	7.48031	6.90381	6.74244	6.74818	6.69381	6.5864	6.87182	6.58709	6.22845	6.08042	5.88901	6.19412	6.67344	6.65686	6.53432	6.52769	6.51228	5.70637	6.00872	6.14777	6.4345	6.40231	6.62087	6.77222	6.75135	6.72428	6.37758
	28	8.50354	8.3906	8.49152	8.20499	8.2532	8.06843	7.47914	7.28973	7.30438	7.23254	7.1158	7.43369	7.06358	6.68863	6.50372	6.30961	6.57956	7.09211	7.15939	7.00694	6.99581	7.01605	6.10266	6.37655	6.51594	6.80143	6.87783	7.05032	7.24649	7.20277	7.17693	6.77456
	32	9.23443	9.12495	9.20514	8.91868	8.89174	8.7518	8.07851	7.91819	7.91059	7.82908	7.73189	8.09129	7.54828	7.17147	6.97875	6.73056	7.0441	7.64271	7.71317	7.50145	7.56521	7.53937	6.4785	6.72946	7.01598	7.24967	7.2525	7.57964	7.76104	7.67932	7.64416	7.19047
	36	9.98777	9.84838	9.9589	9.61504	9.67182	9.44262	8.73135	8.55686	8.66386	8.54236	8.37305	8.77058	8.06055	7.73189	7.48701	7.20808	7.56742	8.23248	8.18068	8.05986	8.09785	8.09516	6.94477	7.27267	7.55519	7.77029	7.89981	8.13978	8.23359	8.21445	8.21224	7.72014
	40	10.8594	10.6451	10.7524	10.4463	10.5105	10.2353	9.4304	9.27125	9.32589	9.23671	9.12349	9.45948	8.64956	8.37036	8.04066	7.81727	8.13909	8.88214	8.83469	8.63347	8.64984	8.72562	7.47175	7.78066	8.03265	8.28457	8.42071	8.75069	8.78523	8.8695	8.87427	8.30391
	44	11.7087	11.4491	11.5693	11.3061	11.3646	11.0935	10.1512	10.1021	10.097	9.94674	9.7927	10.2017	9.28624	8.92511	8.64701	8.36221	8.77542	9.53795	9.49043	9.333	9.36263	9.35656	8.06698	8.32636	8.60404	8.85134	9.01878	9.37604	9.44926	9.43468	9.45589	8.88228
	48	12.4559	12.0924	12.2119	12.1492	12.0929	11.9543	11.0137	10.9274	10.8648	10.7996	10.5784	11.0547	9.93673	9.58837	9.3187	9.00171	9.36029	10.2183	10.2009	10.0079	10.0246	10.0041	8.65323	8.85589	9.22269	9.55729	9.66125	9.96878	10.1348	10.1124	10.1372	9.49996
	52	13.3271	13.0208	13.2425	13.1193	13.2075	12.8854	11.8297	11.7937	11.7426	11.7035	11.3584	11.8582	10.6726	10.2967	10.0035	9.67396	10.0821	10.9713	10.9452	10.7654	10.7642	10.7685	9.24382	9.53374	9.8595	10.2187	10.3004	10.6794	10.8024	10.8281	10.8413	10.1723
	56	14.3141	13.9747	14.1721	13.8081	13.9674	13.6496	12.5769	12.5037	12.4686	12.3503	12.2289	12.5396	11.4118	10.9914	10.7008	10.3488	10.7741	11.7828	11.7546	11.5403	11.5257	11.4965	9.92284	10.1687	10.5974	10.9584	10.9757	11.4078	11.6025	11.5603	11.5414	10.8905
	60	15.3368	15.0144	15.2047	14.775	15.0233	14.6369	13.4596	13.4651	13.432	13.2009	12.9126	13.4188	12.2259	11.7845	11.4476	11.0906	11.6115	12.6609	12.5993	12.3617	12.3459	12.2955	10.632	10.8788	11.2367	11.6468	11.7082	12.2705	12.3486	12.3358	12.3804	11.6986
	64	16.4283	16.0219	16.2418	15.8956	15.985	15.5985	14.4902	14.5468	14.3986	14.2297	13.8656	14.409	13.0632	12.6219	12.0004	11.8751	12.3954	13.5359	13.2626	13.2247	12.9367	13.1895	11.3417	11.6153	12.0146	12.447	12.5611	13.1038	13.2144	13.1515	13.2209	12.4316
	68	17.4794	17.1168	17.287	16.9285	17.0753	16.9637	15.4884	15.5974	15.4898	15.2965	14.881	15.3963	13.9598	13.5477	12.9328	12.7742	13.1223	14.2947	14.1431	13.9333	13.8519	13.9012	12.0103	12.366	12.8939	12.95	13.33	13.6284	14.0938	13.9974	13.8533	13.2942
	72	18.5517	18.1669	18.3528	18.0307	18.2186	17.8908	16.5774	16.7062	16.5459	16.3274	15.9017	16.4604	14.6987	14.2635	13.8412	13.3112	14.0126	15.1887	15.0912	14.8511	14.7813	14.8136	12.7083	13.1965	13.659	13.9013	13.9613	14.5741	14.7083	14.9566	14.7334	13.9909
	76	19.731	19.2822	19.4366	19.183	19.2698	18.9744	17.7052	17.6636	17.5519	17.388	16.918	17.5029	15.7419	15.2037	14.7577	14.1815	14.8723	16.1789	16.0858	15.7723	15.8067	15.7732	13.5927	14.099	14.2407	14.7456	14.8522	15.5841	15.6839	15.6524	15.7355	14.8857
	80	20.7516	20.4082	20.5223	20.2166	20.3812	20.0382	18.7166	18.9072	18.6669	18.4452	18.0282	18.5824	16.7362	16.1368	15.6613	15.1475	15.8806	17.168	17.0406	16.8543	16.8463	16.7596	14.4472	14.7529	15.2148	15.7017	15.7606	16.5378	16.6457	16.5775	16.6789	15.8145
	84	21.8204	21.4254	21.6275	21.3031	21.486	21.1824	19.7376	19.8992	19.7753	19.5182	19.047	19.6079	17.6701	17.0636	16.6156	16.0859	16.8688	18.1281	18.001	17.7311	17.7769	17.677	15.3808	15.6367	16.186	16.6387	16.8447	17.5733	17.5937	17.5383	17.6006	16.7947
	88	22.9286	22.4848	22.6346	22.4329	22.5242	22.2819	20.8309	21.0164	20.8371	20.5582	20.1406	20.6682	18.5917	18.0426	17.5723	17.0038	17.8631	19.1437	18.9715	18.6816	18.7512	18.6592	16.3889	16.6039	17.1294	17.6758	17.7471	18.5671	18.6938	18.5441	18.6313	17.7619
	92	24.0439	23.5333	23.5992	23.3931	23.5612	23.3025	21.8869	22.0513	21.8239	21.646	21.1996	21.8003	19.556	18.9608	18.5328	17.9569	18.8224	20.108	19.9144	19.752	19.7359	19.6516	17.3766	17.5337	18.1368	18.6058	18.7832	19.5144	19.6682	19.5724	19.6402	18.7157
	96	25.0362	24.535	24.4921	24.3612	24.5002	24.3156	22.9395	23.1003	22.8917	22.6269	22.2602	22.8508	20.4712	19.8898	19.3655	18.9428	19.7109	21.0604	20.8344	20.6464	20.6166	20.5322	18.353	18.5685	19.0488	19.6213	19.7738	20.5409	20.6118	20.4953	20.6484	19.7358
	100	25.837	25.4493	25.488	25.316	25.4793	25.2104	24.0608	24.1332	23.9505	23.5817	23.257	23.7715	21.4275	20.857	20.3537	19.8617	20.6809	21.9859	21.8121	21.5422	21.5294	21.4287	19.2748	19.5503	20.0077	20.5273	20.6967	21.3982	21.5154	21.4467	21.5572	20.6577
	104	26.761	26.2948	26.312	26.274	26.3509	26.1377		25.1125	24.8911	24.6065	24.2137	24.8005	22.2911	21.7295	21.2913	20.8275	21.5418	22.8795	22.7383	22.4433	22.4339	22.3147	20.2878	20.3866	20.9448	21.4822	21.635	22.3587	22.4975	22.4331	22.4797	21.6069
	108	27.8255	27.2302	27.2085	27.1318	27.2169	27.0484	25.987	25.978	25.8297	25.5134	25.1334	25.7068	23.2209	22.5812	22.173	21.7156	22.4849	23.7412	23.6574	23.3473	23.3392	23.1535	21.2642	21.3108	21.8443	22.4103	22.6102	23.2641	23.3916	23.2983	23.3132	22.5522
	112	28.626	28.0367	28.0128	27.8832	28.0642	27.9711	26.794	26.9448	26.7396	26.3469	25.9837	26.5494	24.0312	23.4599	23.0269	22.5682	23.3575	24.5747	24.5205	24.1859	24.1815	24.089	22.1742	22.2539	22.7649	23.3253	23.4376	24.1599	24.2214	24.1286	24.1578	23.4503
	116	29.3418	28.6963	28.7214	28.6318	28.7539	28.6181	27.7029	27.7251	27.5496	27.1631	26.8542	27.4017	24.8262	24.3226	23.9189	23.4504	24.2333	25.4034	25.3881	25.023	24.9713	24.8608	23.0885	23.1655	23.6438	24.2142	24.3695	24.9102	25.0613	24.9492	25.0242	24.3896
	120	29.9685	29.3563	29.3293	29.2373	29.4834	29.1904	28.5893	28.4901	28.3641	27.9665	27.6197	28.0586	25.5603	25.0708	24.6855	24.2592	25.0316	26.1787	26.1476	25.7559	25.6666	25.871	23.9259	24.0023	24.4886	25.0645	25.1368	25.7043	25.9009	25.7526	25.7814	25.2105
	124	30.3163	29.7931	29.783	29.5236	29.9281	29.5465	29.1948	29.2341	29.0718	28.5906	28.3569	28.7908	26.2948	25.837	25.4934	25.0953	25.8158	26.8599	26.8336	26.5761	26.318	26.4623	24.8414	24.8029	25.353	25.8218	25.926	26.4411	26.5918	26.4028	26.5608	25.9711
	128	30.6358	30.1703	30.0331	30.1999	30.2224	29.8279		29.858	29.6646	29.3376	29.0459	29.3783	26.9983	26.5885	26.2478	25.7716	26.4963	27.4622	27.4608	27.2154	26.9937	27.2202	25.6256	25.6227	26.0985	26.5278	26.7388	27.1715	27.287	27.0898	27.1862	26.7634
	132	30.9001	30.3706	30.2445	30.2349	30.4582	29.9965	30.1802	30.4328	30.2653	29.6605	29.554	29.8492	27.5104	27.1944	26.9994	26.5315	27.2054	28.0145	27.9068	27.9247	27.6073	27.8343	26.3711	26.3084	26.7826	27.1807	27.3321	27.7264	27.8824	27.7375	27.7695	27.3824
	136	30.6981	30.3339	30.0868	29.8201	30.0316	30.0353	30.5244	30.5293	30.6963	30.084	29.826	30.0284	28.168	27.7597	27.4892	27.1511	27.8269	28.4385	28.446	28.2583	28.0451	28.411	27.0853	26.9664	27.4822	27.8338	27.9444	28.1668	28.2987	28.1722	28.2781	27.9257
	140	30.2264	30.2742	30.4113	29.5464	29.6226	29.5706	30.451	30.8818	30.9622	30.1706	30.0108	30.089	28.7375	28.2581	27.9422	27.6518	28.1285	28.6831	28.8601	28.7518	28.5038	29.0077	27.729	27.5945	28.0457	28.4349	28.4747	28.5891	28.6253	28.5774	28.5544	28.3975
	144	29.8759	29.4425	30.0269	28.8483	29.5183	29.0125	30.8	31.0254	31.153	30.4138	30.1068	30.3815	29.0213	28.6778	28.493	28.1998	28.7249	28.9343	29.1289	29.0784	28.9706	29.3391	28.1588	28.1621	28.5232	28.6841	28.7873	28.9234	29.1265	28.8478	28.9016	29.0115
	148	30.0114	29.5431	28.9482	28.6219	28.9264	28.7947	30.5567	30.985	30.8058	30.1116	29.9006	30.014	29.1073	28.8609	28.6813	28.6429	29.101	29.0066	29.2012	29.32	29.1551	29.8682	28.8259	28.3625	28.6799	28.9945	29.085	28.8024	29.1215	29.1469	29.0217	28.8211
	152	28.9906	29.2689	29.0135	28.436	28.9333	28.4772	30.0381	30.5623	30.5826	29.0437	29.5784	29.0175	29.2406	29.2051	29.0182	28.7368	29.0274	29.1283	29.6646	29.5053	29.3257	29.8334	29.0707	28.6873	29.078	29.2925	29.3314	28.751	29.5007	29.1788	29.0613	28.9721
	156	28.3035	29.0109	28.5205	28.0348	28.8517	28.361	30.0009	30.5691	30.3018	29.2751	29.3873	29.3894	29.2574	29.4457	29.323	28.8995	29.2973	29.3968	29.6868	29.6355	29.3368	30.1886	29.4196	29.0005	29.1564	29.395	29.4645	28.8513	29.3965	29.0373	28.8275	29.0493
[truncated: 7 more columns]

## Sheet: Supplementary Figure 3
Supplementary Figure 3
S3B Fig - RNA expression of IRE1 and XBP1s from samples used for bulk-RNAseq and proteomics
	shIRE1	shIRE1	shIRE1	shIRE1	shIRE1	shIRE1	shIRE1	shIRE1	shIRE1	shIRE1	shIRE1	shIRE1	shIRE1	shIRE1	shIRE1	shIRE1	shIRE1	shIRE1	shIRE1	shIRE1	shIRE1	shIRE1	shIRE1	shIRE1	shXBP1	shXBP1	shXBP1	shXBP1	shXBP1	shXBP1	shXBP1	shXBP1	shXBP1	shXBP1	shXBP1	shXBP1	shXBP1	shXBP1	shXBP1	shXBP1	shXBP1	shXBP1	shXBP1	shXBP1	shXBP1	shXBP1	shXBP1	shXBP1
	cl.1	cl.1	cl.1	cl.1	cl.1	cl.1	cl.1	cl.1	cl.1	cl.1	cl.1	cl.1	cl.3	cl.3	cl.3	cl.3	cl.3	cl.3	cl.3	cl.3	cl.3	cl.3	cl.3	cl.3	cl.1	cl.1	cl.1	cl.1	cl.1	cl.1	cl.1	cl.1	cl.1	cl.1	cl.1	cl.1	cl.18	cl.18	cl.18	cl.18	cl.18	cl.18	cl.18	cl.18	cl.18	cl.18	cl.18	cl.18
	0	0	0	24	24	24	48	48	48	72	72	72	0	0	0	24	24	24	48	48	48	72	72	72	0	0	0	24	24	24	48	48	48	72	72	72	0	0	0	24	24	24	48	48	48	72	72	72
IRE1	0.988	0.989	1.024	0.427249	0.470137	0.461921	0.414064	0.42926	0.41213	0.381755	0.401263	0.387441	0.9501	1.0457	1.00652	0.266916	0.250517	0.244981	0.322453	0.281708	0.296751	0.292862	0.311932	0.309283	0.983942	0.967086	1.05091	1.24591	1.27583	1.30812	1.11248	1.06319	1.14006	1.11127	1.1288	1.12857	0.999685	1.00939	0.991009	1.16226	0.845388	0.935729	0.751404	0.66759	0.726968	0.787817	0.792646	0.512643
XBP1s	0.931374	1.05164	1.02096	0.141943	0.160097	0.149893	0.0273979	0.0285954	0.0252748	0.0292329	0.02948	0.0345385	0.916623	1.02793	1.06132	0.116073	0.104566	0.111225	0.020759	0.0256427	0.0206097	0.0179693	0.023158	0.0222392	1.00439	1.03196	0.964794	0.0326691	0.017231	0.0329841	0.0189343	0.0215179	0.0195758	0.0146352	0.015274	0.0133676	1.00603	1.1359	0.875084	0.089959	0.049676	0.134139	0.0645133	0.0548095	0.0501786	0.0433401	0.046245	0.00768845
S3C Fig - SEC61A1, SYVN1, DGAT2 and BCAM expression of AMO1 shIRE1 and shXBP1 in the presence of Dox (data from RNAseq )
		shIRE1	shIRE1	shIRE1	shXBP1	shXBP1	shXBP1
SEC61A1	Dox (h)	Log2FC	SE	n	Log2FC	SE	n
	0	0	0.0315616	6	0	0.0188684	6
	24	-0.710356	0.0334117	6	-0.91492	0.0465074	6
	48	-0.749854	0.0379106	6	-1.08063	0.029778	6
	72	-0.785464	0.0310434	6	-1.15839	0.0278316	6
SYVN1	0	0	0.022345	6	0	0.0364798	6
	24	-0.194327	0.061953	6	-0.482644	0.0979317	6
	48	-0.253294	0.0558321	6	-0.684824	0.109679	6
	72	-0.386132	0.0455902	6	-0.785576	0.07674	6
DGAT2	0	0	0.143414	6	0	0.201247	6
	24	2.01903	0.0261947	6	-0.865552	0.134881	6
	48	2.12548	0.0365223	6	-1.00227	0.116036	6
	72	2.12921	0.0211098	6	-0.907695	0.109238	6
BCAM	0	0	0.15573	6	0	0.183343	6
	24	1.90616	0.145608	6	-0.183314	0.213205	6
	48	2.80985	0.237049	6	-0.184425	0.227159	6
	72	2.50152	0.203016	6	-0.452512	0.388006	6
S3I Fig - CDKN1B/p27 expression of AMO1 shIRE1 and shXBP1 in the presence of Dox (data from proteomics)
		shIRE1	shIRE1	shIRE1	shXBP1	shXBP1	shXBP1
Proteomics	Dox (h)	Log2FC	SE	n	Log2FC	SE	n
	0	0	0	3	0	0	3
	24	1.62177	0.299161	3	0.0247407	0.299161	3
S3K Fig - CDKN1B/p27 RNA expression of AMO1 shIRE1 and shXBP1 in the presence of Dox (data from qPCR)
	Dox (h)	shIRE1	shXBP1
	0	1	1
	4	0.92	0.651
	8
	12	0.97	1.021
	16	1.025	1.028
	20	1.052	1.083
	24	0.722	0.98

## Sheet: Supplementary Figure 4
Supplementary Figure 4
S4B Fig - % cells with micronuclei of KMS27 shIRE1 and shXBP1 in the presence of Dox (fold change to control)
	shIRE1	shIRE1	shXBP1	shXBP1
	-	Dox	-	Dox
	2.73969	1.84599	2.11126	0.914433
	2.15751	0	0	0
	0	2.30134	1.77242	1.1672
	0	0	0	0
	0	3.59584	1.3544	1.66937
	0	3.77269	2.24322	0
	1.95029	2.1178	0	2.20871
	0	4.31501	2.5187	1.7508
	3.15252	0	0	1.22706
	0	2.41399	0	1.30515
	1.31267	4.34885	1.66816	0
	0	0.959089	0	0
	1.27165	2.4556	0	2.10459
	0	3.18861	0	1.97809
	1.41015	1.21731	1.93578	2.36595
	1.49136	0	2.58564	3.26117
	1.57375	0	0	0
	1.52326	2.26071	0	0
	1.41716	2.30647	0	0
	0	0	3.81042	4.92504
	0	4.33859	1.16814	1.59108
	0	6.11643	0	1.07306
	1.76079	2.06994	2.75471	0
	1.88307	0	1.39822	0.878884
	0	0	1.18311	0.951369
	4.20406	1.68424	1.23044	1.06072
	0	3.95857	1.11184	0
	2.15208	1.80775	1.15354	1.56412
	0	2.0236	0	1.77467
	0	1.74943	0	3.84512
S4C Fig - % mitotic cells of KMS27 shIRE1 and shXBP1 in the presence of Dox (fold change to control)
	shIRE1	shIRE1	shXBP1	shXBP1
	-	Dox	-	Dox
	0.582922	0.392771	1.26336	0.364793
	0.918103	0.834639	0.47727	2.86362
	1.1358	0.97931	1.41413	0.46563
	1.84775	1.88329	0.63636	1.02272
	0.874384	0.382543	1.08061	0.998938
	1.37286	1.60543	0.894882	0
	1.65985	0	1.39689	1.32167
	1.15213	0.459051	0	2.09533
	0	0	1.0606	0.489508
	0.4562	0	1.77589	0
	0.48963	0.811066	0.299077	0
	2.61699	0.894357	0.493534	0.907689
	1.66015	0.457973	0.447585	0
	1.32151	0.396454	1.60246	1.06393
	0.525988	0.681087	0.694115	0.848363
	0	0.556281	2.31785	1.16937
	0.880522	0.721151	0.545376	0.705432
	0.85227	1.47569	0	2.35999
	0.528605	0.860321	2.91684	0.645769
	1.12433	0.279604	0.683156	0.441495
	0.22948	0.580125	1.70066	1.73731
	0.993365	1.09046	0.430616	0.781117
	1.41264	0.830331	0.501314	1.57444
	1.51074	0.788213	1.52673	0.959658
	1.30659	0.739955	0.430616	1.73134
	1.12427	0.900815	0	0.772139
	0.609375	0.529311	1.6187	0.44784
	1.4388	0.483437	1.25955	0
	0.68411	0.811742	1.72246	1.29185
	0.690625	0.701764	0.80935	2.799

[truncated: 2 more sheets: Supplementary Figure 5, Supplementary Figure 6]
